# Supplementary material for: Proteomic Investigation Reveals Eukaryotic Translation Initiation Factor 5A Involvement in Porcine Reproductive and Respiratory Syndrome Virus Infection in vitro
Source: Front Vet Sci. 2022 Apr 13;9:861137. doi: 10.3389/fvets.2022.861137 (PMC9043857; doi:10.3389/fvets.2022.861137)
Supplement: Supplementary file 1 [file Table_1.XLSX]

## Sheet: S0 OVERVIEW
Supplementary Table 1. The primers used in this study for real-time PCR and PCR.
Supplementary Table 2. SiRNAs targeting eIF5A and eIF4E.
Supplementary Table 3. Identification of proteins expressed in uninfected PAMs.
Supplementary Table 4. Identification of proteins expressed in HN07-1 infected PAMs.
Supplementary Table 5.Annotated peptides of protein identified in uninfected PAMs.
Supplementary Table 6.Annotated peptides of protein identified in HN07-1 infected PAMs.
Supplementary Table 7. Differentially expressed proteins (fold change ≥1.5 and P<0.05) between uninfected and HN07-1-infected PAMs.
Supplementary Table 8. Biological process of of the significantly up-regulated proteins.
Supplementary Table 9. Biological process of of the significantly down-regulated proteins.
Supplementary Table 10. KEGG pathway of of the significantly up-regulated proteins.
Supplementary Table 11. KEGG pathway of of the significantly down-regulated proteins.

## Sheet: S1
Supplementary Table 1. The primers used in this study for real-time PCR and PCR.
Sample number	Gene name	Primers
1	IFIT1	forward	CACTATGGCCGATTTCTGGAAT
		reverse	CCCTTTCGAATGATGCCGTT
2	IFIT3	forward	TGCAGCCCAACAGTCTTTAG
		reverse	CTTGCAGCAGGTCTCCATTC
3	ISG15	forward	CGTGCAAGCTGACCATTTCT
		reverse	ATACACGGTGCACATAGGCT
4	Mx1	forward	ATAGTGGACGTGGCGAGAAA
		reverse	ATCCCTGAAATGTCCGTGGT
5	RIG-I	forward	TATGTGCTCCTACTGGTTGTGGAAA
		reverse	AGTTGAATAGCAAAAAAGACAACCT
6	MX2	forward	TGGAGCGGGAAATACGCAAA
		reverse	GATGCCGGGAAGATCGATGA
7	IFITM1	forward	TGATCAAGAGCCAGCACGAG
		reverse	TGTTGAACAGGGACCAGACG
8	STAT1	forward	GGTGTGGCAAAGAACGATCA
		reverse	CGCTTCCATTCCACCAGTTC
9	eIF4E	forward	TGGTTGGGGAGGAGATCTGT
		reverse	TGCCTGGCATTTTGATGCTG
10	eIF5A	forward	CGGCAAGGAGATTGAGCAGA
		reverse	TTTGCCATGGCCTTGATTGC
11	PRRSV N	forward	AAACCAGTCCAGAGGCAAGG
		reverse	GCAAACTAAACTCCACAGTGTAA
Reference	β-Actin	forward	TGCGGGACATCAAGGAGAA
		reverse	TCGTTGCGATGGTGATG
The primers used for eIF5A amplification.
Gene name	Primers
eIF5A	forward	CAAGCTTATGGCAGATGATTTGGACT
	reverse	CTCTAGATTATTTTGCCATGGCCTTG

## Sheet: S2
Supplementary Table 2. SiRNAs targeting eIF5A and eIF4E
Sample number	Gene name	Primers
1	eIF5A	Sense 5’-3’	GGACUUCGAGACAGGAGAUTT
		Antisense 5’-3’	AUCUCCUGUCUCGAAGUCCTT
2	eIF4E	Sense 5’-3’	AGCCGAAUGAUCCACUUGCTT
		Antisense 5’-3’	AGCCGAAUGAUCCACUUGCTT
3	NC	Sense 5’-3’	UUCUCCGAACGUGUCACGUTT
		Antisense 5’-3’	ACGUGACACGUUCGGAGAATT
4	3'UTR of eIF5A	Sense 5’-3’	GCUGUGGAUUCUGGCAAAUTT
		Antisense 5’-3’	AUUUGCCAGAAUCCACAGCTT

## Sheet: S3 mock-proteins
Supplementary Table 3. Identification of proteins expressed in uninfected PAMs. The MS/MS raw data were searched using PEAKS software (version 7.5, Bioinformatics Solutions Inc.) against the sequence database containing 38431 protein sequences of Sus Scrofa (downloaded from the NCBI protein sequence in July 2020). Accession number is a unique identifer of a protein in the database of NCBI. The va…
Accession	-10lgP	Coverage (%)	#Peptides	#Unique	Avg. Mass	Description
gi|545824833	430.63	54	155	130	216399	PREDICTED: myosin-9 [Sus scrofa]
gi|311250866	408.19	80	166	3	41737	PREDICTED: actin cytoplasmic 1 [Sus scrofa]
gi|335297229	408.04	79	165	2	41793	PREDICTED: actin cytoplasmic 2 [Sus scrofa]
gi|545806957	405.73	38	132	132	456607	PREDICTED: LOW QUALITY PROTEIN: AHNAK nucleoprotein [Sus scrofa]
gi|335280610	383.3	46	75	70	270073	PREDICTED: LOW QUALITY PROTEIN: talin-1 [Sus scrofa]
gi|225735709	375.48	47	92	91	191613	clathrin heavy chain 1 [Sus scrofa]
gi|545854851	370.1	79	98	81	70204	PREDICTED: plastin-2 isoform X2 [Sus scrofa]
gi|545854854	370.1	79	98	81	70204	PREDICTED: plastin-2 isoform X3 [Sus scrofa]
gi|194040624	370.09	79	98	81	70204	PREDICTED: plastin-2 isoformX1 [Sus scrofa]
gi|545840440	365.25	52	69	66	183031	PREDICTED: LOW QUALITY PROTEIN: IQ motif containing GTPase activating protein 1 [Sus scrofa]
gi|545840985	360.38	32	77	76	126258	PREDICTED: poly [ADP-ribose] polymerase 6 isoform X5 [Sus scrofa]
gi|545853401	360.22	88	119	112	53668	PREDICTED: vimentin isoform X1 [Sus scrofa]
gi|545838336	348.14	75	53	7	50582	PREDICTED: tubulin beta chain isoform X1 [Sus scrofa]
gi|335282386	339.33	61	69	68	95354	PREDICTED: elongation factor 2 [Sus scrofa]
gi|335281298	338.63	70	48	1	49831	PREDICTED: tubulin beta-4B chain isoform X1 [Sus scrofa]
gi|335289612	336.06	54	53	31	107293	PREDICTED: alpha-actinin-4 isoformX1 [Sus scrofa]
gi|545830727	336.06	56	53	31	104905	PREDICTED: alpha-actinin-4 isoformX2 [Sus scrofa]
gi|340007404	334.18	56	54	31	102605	alpha-actinin-1 [Sus scrofa]
gi|47522774	329.39	53	61	37	84775	heat shock protein HSP 90-alpha [Sus scrofa]
gi|345441750	328.48	59	71	48	70866	heat shock 70kDa protein 8 [Sus scrofa]
gi|545799443	325.33	58	45	45	50141	PREDICTED: elongation factor 1-alpha 1 isoform X1 [Sus scrofa]
gi|545799446	325.33	58	45	45	50141	PREDICTED: elongation factor 1-alpha 1 isoform X2 [Sus scrofa]
gi|147899784	325.33	58	45	45	50141	elongation factor 1-alpha 1 [Sus scrofa]
gi|545822628	322.97	70	72	70	74233	PREDICTED: prelamin-A/C isoform X1 [Sus scrofa]
gi|162952052	321.59	60	59	59	67838	transketolase [Sus scrofa]
gi|545803430	321.4	70	53	53	41385	PREDICTED: annexin A1 isoform X1 [Sus scrofa]
gi|545803432	321.4	74	53	53	38730	PREDICTED: annexin A1 isoform X2 [Sus scrofa]
gi|545800131	321.36	77	56	56	38579	PREDICTED: annexin A2 isoform X1 [Sus scrofa]
gi|545803518	318.71	54	45	3	84494	PREDICTED: transitional endoplasmic reticulum ATPase isoform X1 [Sus scrofa]
gi|545803520	318.71	54	45	3	84494	PREDICTED: transitional endoplasmic reticulum ATPase isoform X2 [Sus scrofa]
gi|47523626	318.65	54	44	2	89289	transitional endoplasmic reticulum ATPase [Sus scrofa]
gi|545857759	318.02	68	48	48	42687	PREDICTED: synaptic vesicle membrane protein VAT-1 homolog [Sus scrofa]
gi|545839928	316.65	51	54	26	83253	PREDICTED: heat shock 90kD protein 1 beta isoform X1 [Sus scrofa]
gi|346986428	316.65	51	54	26	83253	heat shock 90kD protein 1 beta [Sus scrofa]
gi|153792027	313.8	78	51	40	44559	phosphoglycerate kinase 1 [Sus scrofa]
gi|350579657	311.32	47	40	37	72984	PREDICTED: 78 kDa glucose-regulated protein [Sus scrofa]
gi|304365428	311.24	63	56	56	56859	protein disulfide-isomerase A3 precursor [Sus scrofa]
gi|57527987	310.7	60	68	47	67661	moesin [Sus scrofa]
gi|545826025	308.47	54	40	40	60831	PREDICTED: ATP synthase subunit beta mitochondrial [Sus scrofa]
gi|47522912	306.52	66	37	37	35018	arginase-1 [Sus scrofa]
gi|545797920	306.52	66	37	37	35018	PREDICTED: arginase-1 isoform X1 [Sus scrofa]
gi|545797922	306.52	66	37	37	35018	PREDICTED: arginase-1 isoform X2 [Sus scrofa]
gi|291622246	306.23	64	32	32	48288	calreticulin precursor [Sus scrofa]
gi|545871305	306.11	32	51	37	236862	PREDICTED: LOW QUALITY PROTEIN: myoferlin [Sus scrofa]
gi|335296435	303.18	51	41	41	98214	PREDICTED: cytoplasmic aconitate hydratase [Sus scrofa]
gi|47523016	302.68	45	45	41	92515	endoplasmin precursor [Sus scrofa]
gi|47523720	302.52	52	42	42	63126	glucose-6-phosphate isomerase [Sus scrofa]
gi|178056753	301.17	48	38	35	97505	glycogen phosphorylase liver form [Sus scrofa]
gi|329744642	300.61	59	55	55	35836	glyceraldehyde-3-phosphate dehydrogenase [Sus scrofa]
gi|83523775	298.01	52	45	45	44226	cathepsin D precursor [Sus scrofa]
gi|545811085	296.36	51	36	1	67607	PREDICTED: calnexin isoform X1 [Sus scrofa]
gi|545811088	296.36	51	36	1	67607	PREDICTED: calnexin isoform X2 [Sus scrofa]
gi|545811094	296.43	51	36	1	67607	PREDICTED: calnexin isoform X4 [Sus scrofa]
gi|545811091	296.43	51	36	1	67607	PREDICTED: calnexin isoform X3 [Sus scrofa]
gi|342349319	295.37	53	37	2	67582	calnexin precursor [Sus scrofa]
gi|347300243	295.27	56	42	41	61308	glutamate dehydrogenase 1 mitochondrial [Sus scrofa]
gi|545870150	293.26	53	77	1	42051	PREDICTED: actin alpha skeletal muscle isoform X1 [Sus scrofa]
gi|545841253	293.01	66	44	44	70691	PREDICTED: phosphoenolpyruvate carboxykinase [GTP] mitochondrial isoform X1 [Sus scrofa]
gi|347800709	290.73	35	35	35	80618	scinderin [Sus scrofa]
gi|350589372	289.01	47	36	36	78871	PREDICTED: receptor-type tyrosine-protein phosphatase C [Sus scrofa]
gi|545867661	288.14	46	36	36	85334	PREDICTED: integrin beta-2 isoform X1 [Sus scrofa]
gi|350594172	287.62	83	25	25	23088	PREDICTED: brain acid soluble protein 1 isoform 2 [Sus scrofa]
gi|51592133	286.14	51	36	36	68449	V-type proton ATPase catalytic subunit A [Sus scrofa]
gi|545868261	285.52	46	42	1	36901	PREDICTED: cathepsin B isoform X2 [Sus scrofa]
gi|311249611	285.47	44	33	30	99579	PREDICTED: hexokinase-3 isoform X1 [Sus scrofa]
gi|335284397	285.3	44	37	37	99653	PREDICTED: major vault protein isoform 1 [Sus scrofa]
gi|311258421	284.47	47	43	43	53227	PREDICTED: 6-phosphogluconate dehydrogenase decarboxylating [Sus scrofa]
gi|545801818	283.95	48	23	23	52734	PREDICTED: cytosolic non-specific dipeptidase isoform X1 [Sus scrofa]
gi|343962597	283.95	48	23	23	52734	cytosolic non-specific dipeptidase [Sus scrofa]
gi|350592249	283.95	58	29	29	56613	PREDICTED: V-type proton ATPase subunit B brain isoform [Sus scrofa]
gi|350597130	283.95	58	29	29	56613	PREDICTED: V-type proton ATPase subunit B brain isoform-like [Sus scrofa]
gi|545808282	282.4	68	47	39	39754	PREDICTED: L-lactate dehydrogenase A chain isoform X1 [Sus scrofa]
gi|545812437	282.24	48	36	35	73651	PREDICTED: stress-70 protein mitochondrial [Sus scrofa]
gi|153792600	281.9	21	35	28	272255	fatty acid synthase [Sus scrofa]
gi|545859339	281.26	55	54	54	39377	PREDICTED: aldolase C fructose-bisphosphate isoform X1 [Sus scrofa]
gi|545884624	280.44	36	32	32	117799	PREDICTED: LOW QUALITY PROTEIN: ubiquitin-like modifier activating enzyme 1 [Sus scrofa]
gi|545843364	279.7	20	39	39	268833	PREDICTED: LOW QUALITY PROTEIN: cytoplasmic dynein 1 heavy chain 1 [Sus scrofa]
gi|545827404	278.38	54	29	29	39100	PREDICTED: triosephosphate isomerase isoform X1 [Sus scrofa]
gi|545865888	277.18	52	20	20	54829	PREDICTED: hematopoietic lineage cell-specific protein [Sus scrofa]
gi|346644830	277.07	55	29	29	50125	sulfide:quinone oxidoreductase mitochondrial [Sus scrofa]
gi|47523308	276.98	44	32	12	70098	heat shock 70 kDa protein 1B [Sus scrofa]
gi|297591975	276.74	53	38	38	59688	ATP synthase subunit alpha mitochondrial [Sus scrofa]
gi|350592969	276.56	54	29	29	28804	PREDICTED: phosphoglycerate mutase 1 [Sus scrofa]
gi|335293906	275.65	73	34	33	36134	PREDICTED: annexin A5 [Sus scrofa]
gi|545875706	274.49	51	37	2	67975	PREDICTED: tubulin alpha-4A chain isoform X2 [Sus scrofa]
gi|335303414	274.06	70	37	2	49924	PREDICTED: tubulin alpha-4A chain isoform X1 [Sus scrofa]
gi|47523870	274.41	67	26	26	25037	peroxiredoxin-6 [Sus scrofa]
gi|545833446	273.17	62	45	33	38082	PREDICTED: alpha-enolase isoform X2 [Sus scrofa]
gi|545833443	273.17	62	45	33	38082	PREDICTED: alpha-enolase isoform X1 [Sus scrofa]
gi|242253868	273.15	47	38	38	25881	trypsinogen precursor [Sus scrofa]
gi|545876130	273.11	34	28	27	113518	PREDICTED: leucine-rich repeat flightless-interacting protein 2 isoform X2 [Sus scrofa]
gi|545876139	273.11	40	28	27	96487	PREDICTED: leucine-rich repeat flightless-interacting protein 2 isoform X5 [Sus scrofa]
gi|545876133	273.11	39	28	27	100086	PREDICTED: leucine-rich repeat flightless-interacting protein 2 isoform X3 [Sus scrofa]
gi|545876136	273.11	40	28	27	97324	PREDICTED: leucine-rich repeat flightless-interacting protein 2 isoform X4 [Sus scrofa]
gi|545876142	273.11	41	28	27	93609	PREDICTED: leucine-rich repeat flightless-interacting protein 2 isoform X6 [Sus scrofa]
gi|545809620	272.62	37	29	26	92422	PREDICTED: interleukin enhancer-binding factor 3 isoform X3 [Sus scrofa]
gi|545809617	272.62	37	29	26	92422	PREDICTED: interleukin enhancer-binding factor 3 isoform X2 [Sus scrofa]
gi|545809623	272.62	37	29	26	91952	PREDICTED: interleukin enhancer-binding factor 3 isoform X4 [Sus scrofa]
gi|335282599	272.62	45	29	26	76837	PREDICTED: interleukin enhancer-binding factor 3 isoform X1 [Sus scrofa]
gi|335283403	272.39	43	28	25	66486	PREDICTED: lamin-B1 isoform X1 [Sus scrofa]
gi|346421415	271.38	58	27	2	35579	malate dehydrogenase mitochondrial [Sus scrofa]
gi|335281597	271.27	50	29	29	75558	PREDICTED: fermitin family homolog 3 [Sus scrofa]
gi|545848848	270.88	32	23	23	111558	PREDICTED: hypoxia up-regulated protein 1 isoform X2 [Sus scrofa]
gi|545848850	270.88	32	23	23	111558	PREDICTED: hypoxia up-regulated protein 1 isoform X3 [Sus scrofa]
gi|545848852	270.88	32	23	23	111558	PREDICTED: hypoxia up-regulated protein 1 isoform X4 [Sus scrofa]
gi|311264042	270.88	32	23	23	111456	PREDICTED: hypoxia up-regulated protein 1 isoform X1 [Sus scrofa]
gi|545848855	270.88	32	23	23	111458	PREDICTED: hypoxia up-regulated protein 1 isoform X5 [Sus scrofa]
gi|545848857	270.88	32	23	23	109851	PREDICTED: hypoxia up-regulated protein 1 isoform X6 [Sus scrofa]
gi|311261988	270.72	39	25	25	69644	PREDICTED: phosphoglucomutase-2 [Sus scrofa]
gi|545822448	268.9	67	25	25	22377	PREDICTED: transgelin-2 isoform X4 [Sus scrofa]
gi|545822450	268.9	67	25	25	22377	PREDICTED: transgelin-2 isoform X5 [Sus scrofa]
gi|545822445	268.9	67	25	25	22377	PREDICTED: transgelin-2 isoform X3 [Sus scrofa]
gi|335286672	268.9	67	25	25	22377	PREDICTED: transgelin-2 isoformX1 [Sus scrofa]
gi|335286674	268.9	67	25	25	22377	PREDICTED: transgelin-2 isoformX2 [Sus scrofa]
gi|545883750	268.11	38	30	30	117376	PREDICTED: LOW QUALITY PROTEIN: 2-oxoglutarate dehydrogenase mitochondrial [Sus scrofa]
gi|311259414	267.6	57	29	25	22550	PREDICTED: peroxiredoxin-1 isoformX3 [Sus scrofa]
gi|545836492	267.6	57	29	25	22550	PREDICTED: peroxiredoxin-1 isoform X6 [Sus scrofa]
gi|311259410	267.6	57	29	25	22550	PREDICTED: peroxiredoxin-1 isoformX1 [Sus scrofa]
gi|311259408	267.6	59	29	25	21966	PREDICTED: peroxiredoxin-1 isoformX5 [Sus scrofa]
gi|342187276	267.58	37	30	5	105678	AP-2 complex subunit beta [Sus scrofa]
gi|197251946	267.38	52	17	14	47433	actin-related protein 3 [Sus scrofa]
gi|194035835	267.32	26	27	27	139419	PREDICTED: coatomer subunit alpha isoform 1 [Sus scrofa]
gi|194035831	267.32	26	27	27	138441	PREDICTED: coatomer subunit alpha isoform 2 [Sus scrofa]
gi|312062797	267.17	46	30	2	58005	proactivator polypeptide precursor [Sus scrofa]
gi|356460899	266.06	56	25	25	59929	catalase [Sus scrofa]
gi|552953696	265.49	24	32	7	147001	xanthine dehydrogenase [Sus scrofa]
gi|545870462	265.41	42	29	1	58362	PREDICTED: proactivator polypeptide isoform X1 [Sus scrofa]
gi|545870466	265.41	42	29	1	58234	PREDICTED: proactivator polypeptide isoform X3 [Sus scrofa]
gi|545870464	265.41	42	29	1	58234	PREDICTED: proactivator polypeptide isoform X2 [Sus scrofa]
gi|194041525	265.04	41	24	24	73531	PREDICTED: dihydropyrimidinase-related protein 2 isoformX2 [Sus scrofa]
gi|545868108	265.04	42	24	24	71682	PREDICTED: dihydropyrimidinase-related protein 2 isoform X3 [Sus scrofa]
gi|194041527	265.04	48	24	24	62322	PREDICTED: dihydropyrimidinase-related protein 2 isoformX1 [Sus scrofa]
gi|194018678	264.87	42	27	27	76804	NADPH--cytochrome P450 reductase [Sus scrofa]
gi|47523764	264.83	80	30	11	17869	peptidyl-prolyl cis-trans isomerase A [Sus scrofa]
gi|48675953	264.67	57	24	19	50268	rab GDP dissociation inhibitor beta [Sus scrofa]
gi|304365440	264.27	48	19	19	48074	protein disulfide-isomerase A6 precursor [Sus scrofa]
gi|545887964	264.06	26	30	13	142044	PREDICTED: ATP-dependent RNA helicase A [Sus scrofa]
gi|545852051	263.4	29	30	30	159544	PREDICTED: LOW QUALITY PROTEIN: bifunctional glutamate/proline--tRNA ligase [Sus scrofa]
gi|154147660	263.15	54	29	14	46154	eukaryotic initiation factor 4A-I [Sus scrofa]
gi|51592135	262.73	70	31	31	18519	cofilin-1 [Sus scrofa]
gi|148230268	262.63	53	40	38	27215	galectin-3 [Sus scrofa]
gi|545802473	262.63	53	40	38	27215	PREDICTED: galectin-3 isoform X1 [Sus scrofa]
gi|47522738	261.94	40	28	28	85761	aconitate hydratase mitochondrial precursor [Sus scrofa]
gi|545867651	261.79	34	26	24	82773	PREDICTED: 6-phosphofructokinase liver type [Sus scrofa]
gi|50979305	261.78	22	29	29	185026	sialoadhesin precursor [Sus scrofa]
gi|545818213	261.09	24	27	2	147254	PREDICTED: LOW QUALITY PROTEIN: xanthine dehydrogenase/oxidase [Sus scrofa]
gi|197251938	260.87	42	18	18	40975	actin-related protein 2/3 complex subunit 1B [Sus scrofa]
gi|545852436	260.24	30	30	29	93958	PREDICTED: heterogeneous nuclear ribonucleoprotein U [Sus scrofa]
gi|311252249	260.08	46	28	27	38942	PREDICTED: macrophage-capping protein isoformX3 [Sus scrofa]
gi|311252245	260.08	46	28	27	38942	PREDICTED: macrophage-capping protein isoformX1 [Sus scrofa]
gi|545816556	260.08	46	28	27	38942	PREDICTED: macrophage-capping protein isoform X8 [Sus scrofa]
gi|545816561	260.08	46	28	27	38942	PREDICTED: macrophage-capping protein isoform X9 [Sus scrofa]
gi|311252247	260.08	46	28	27	38942	PREDICTED: macrophage-capping protein isoformX4 [Sus scrofa]
gi|545816550	260.08	46	28	27	38942	PREDICTED: macrophage-capping protein isoform X6 [Sus scrofa]
gi|311252243	260.08	46	28	27	38942	PREDICTED: macrophage-capping protein isoformX2 [Sus scrofa]
gi|545816545	260.08	46	28	27	38942	PREDICTED: macrophage-capping protein isoform X5 [Sus scrofa]
gi|545816553	260.08	46	28	27	38942	PREDICTED: macrophage-capping protein isoform X7 [Sus scrofa]
gi|47522680	259.44	27	24	24	106662	neutral alpha-glucosidase AB precursor [Sus scrofa]
gi|545883566	259.22	63	25	9	37430	PREDICTED: heterogeneous nuclear ribonucleoproteins A2/B1 isoform X3 [Sus scrofa]
gi|392513702	259.21	45	32	32	72919	protein disulfide isomerase family A member 4 precursor [Sus scrofa]
gi|545852962	258.99	50	23	23	50737	PREDICTED: heterogeneous nuclear ribonucleoprotein K isoform X1 partial [Sus scrofa]
gi|392513715	258.99	50	23	23	50967	heterogeneous nuclear ribonucleoprotein K [Sus scrofa]
gi|281427374	258.97	45	23	23	57444	T-complex protein 1 subunit beta [Sus scrofa]
gi|385862179	258.29	24	27	27	137478	protein diaphanous homolog 1 [Sus scrofa]
gi|89886167	258.18	81	25	25	15209	fatty acid-binding protein epidermal [Sus scrofa]
gi|350582724	257.99	59	22	13	27807	PREDICTED: 14-3-3 protein theta isoform 2 [Sus scrofa]
gi|350582722	257.99	59	22	13	27764	PREDICTED: 14-3-3 protein theta isoform 1 [Sus scrofa]
gi|212549619	257.86	56	22	22	54281	ERO1-like protein alpha precursor [Sus scrofa]
gi|311252670	257.65	74	27	27	16838	PREDICTED: calmodulin-like [Sus scrofa]
gi|346644746	257.65	74	27	27	16838	calmodulin 1 [Sus scrofa]
gi|346644743	257.65	74	27	27	16838	calmodulin 3 [Sus scrofa]
gi|545828227	257.03	42	23	23	69176	PREDICTED: leukotriene A-4 hydrolase isoform X1 [Sus scrofa]
gi|47523570	256.62	29	31	15	112681	sodium/potassium-transporting ATPase subunit alpha-1 precursor [Sus scrofa]
gi|545879340	256.22	33	24	24	106560	PREDICTED: ribosome-binding protein 1 [Sus scrofa]
gi|194036975	256.01	44	27	23	70671	PREDICTED: polyadenylate-binding protein 1 isoform X1 [Sus scrofa]
gi|545820758	256.01	44	27	23	70671	PREDICTED: polyadenylate-binding protein 1 isoform X2 [Sus scrofa]
gi|350583022	255.77	61	30	23	27745	PREDICTED: 14-3-3 protein zeta/delta isoform X1 [Sus scrofa]
gi|545820748	255.77	61	30	23	27745	PREDICTED: 14-3-3 protein zeta/delta isoform X2 [Sus scrofa]
gi|359811347	254.93	51	33	33	60868	60 kDa heat shock protein mitochondrial [Sus scrofa]
gi|147899312	254.63	56	19	16	33017	F-actin capping protein subunit alpha 1 [Sus scrofa]
gi|545810927	254.58	43	17	15	57264	PREDICTED: polypyrimidine tract-binding protein 1 isoform X4 [Sus scrofa]
gi|545810930	254.58	40	17	15	60887	PREDICTED: polypyrimidine tract-binding protein 1 isoform X5 [Sus scrofa]
gi|545810918	254.58	41	17	15	59694	PREDICTED: polypyrimidine tract-binding protein 1 isoform X1 [Sus scrofa]
gi|47523538	254.58	41	17	15	59855	polypyrimidine tract-binding protein 1 [Sus scrofa]
gi|545810924	254.58	41	17	15	59080	PREDICTED: polypyrimidine tract-binding protein 1 isoform X3 [Sus scrofa]
gi|545810921	254.58	42	17	15	58457	PREDICTED: polypyrimidine tract-binding protein 1 isoform X2 [Sus scrofa]
gi|545825952	253.75	72	19	19	17960	PREDICTED: myosin light polypeptide 6-like isoform X3 [Sus scrofa]
gi|545825960	253.75	76	19	19	16961	PREDICTED: myosin light polypeptide 6-like isoform X5 [Sus scrofa]
gi|545825785	253.75	76	19	19	16961	PREDICTED: myosin light polypeptide 6 isoform X3 [Sus scrofa]
gi|545869463	253.59	32	28	13	104462	PREDICTED: AP-1 complex subunit beta-1 isoform X9 [Sus scrofa]
gi|545869467	253.59	32	28	13	103746	PREDICTED: AP-1 complex subunit beta-1 isoform X11 [Sus scrofa]
gi|350586335	253.42	41	19	15	41036	PREDICTED: nuclease-sensitive element-binding protein 1 [Sus scrofa]
gi|346716148	253.32	27	27	27	123643	importin-5 [Sus scrofa]
gi|312283580	253.03	57	27	27	24680	superoxide dismutase [Mn] mitochondrial [Sus scrofa]
gi|545859791	252.62	22	26	26	168208	PREDICTED: myb-binding protein 1A isoform X2 [Sus scrofa]
gi|545856413	252.17	11	32	31	432407	PREDICTED: E3 ubiquitin-protein ligase RNF213-like partial [Sus scrofa]
gi|545862088	252.16	34	23	22	116981	PREDICTED: microtubule-associated protein futsch-like isoform X5 [Sus scrofa]
gi|545862091	252.16	34	23	22	115830	PREDICTED: microtubule-associated protein futsch-like isoform X6 [Sus scrofa]
gi|545862212	251.74	51	21	21	53139	PREDICTED: cytochrome b-c1 complex subunit 1 mitochondrial isoform X2 [Sus scrofa]
gi|545862215	251.74	51	21	21	53011	PREDICTED: cytochrome b-c1 complex subunit 1 mitochondrial isoform X3 [Sus scrofa]
gi|545862218	251.74	51	21	21	52827	PREDICTED: cytochrome b-c1 complex subunit 1 mitochondrial isoform X4 [Sus scrofa]
gi|335299041	251.74	51	21	21	52699	PREDICTED: cytochrome b-c1 complex subunit 1 mitochondrial isoform X1 [Sus scrofa]
gi|164518958	251.1	52	27	20	36612	L-lactate dehydrogenase B chain [Sus scrofa]
gi|335300581	251.06	46	23	23	59599	PREDICTED: T-complex protein 1 subunit theta isoform 1 [Sus scrofa]
gi|545809682	250.34	31	26	3	85042	PREDICTED: heterogeneous nuclear ribonucleoprotein M isoform X1 [Sus scrofa]
gi|545835037	250.21	60	25	1	39828	PREDICTED: adenylyl cyclase-associated protein 1-like [Sus scrofa]
gi|47522870	248.93	37	19	16	65323	serine/threonine-protein phosphatase 2A 65 kDa regulatory subunit A alpha isoform [Sus scrofa]
gi|545837899	248.22	39	37	27	29796	PREDICTED: uncharacterized protein LOC100154071 [Sus scrofa]
gi|545837880	248.22	42	37	27	27591	PREDICTED: histone H2A type 1-F-like [Sus scrofa]
gi|350536171	248.21	62	23	4	40105	patr class I histocompatibility antigen A-126 alpha chain-like precursor [Sus scrofa]
gi|255918208	247.89	46	18	18	54787	thioredoxin reductase 1 cytoplasmic [Sus scrofa]
gi|178056732	247.75	51	18	14	40465	guanine nucleotide-binding protein G(i) subunit alpha-2 [Sus scrofa]
gi|545862394	247.75	51	18	14	40465	PREDICTED: guanine nucleotide-binding protein G(i) subunit alpha-2 isoform X1 [Sus scrofa]
gi|350593631	247.68	31	20	20	74387	PREDICTED: LOW QUALITY PROTEIN: alkyldihydroxyacetonephosphate synthase peroxisomal [Sus scrofa]
gi|47522754	245.99	36	23	23	83107	trifunctional enzyme subunit alpha mitochondrial [Sus scrofa]
gi|148230280	245.21	58	22	6	40121	MHC class I antigen 1 precursor [Sus scrofa]
gi|545834956	243.44	6	36	36	843225	PREDICTED: microtubule-actin cross-linking factor 1 isoform X4 [Sus scrofa]
gi|545830766	242.44	41	17	17	61988	PREDICTED: heterogeneous nuclear ribonucleoprotein L [Sus scrofa]
gi|545860373	242.41	10	25	3	219281	PREDICTED: myosin-10 partial [Sus scrofa]
gi|47523670	242.27	38	20	20	80102	peroxisomal multifunctional enzyme type 2 [Sus scrofa]
gi|545809685	242.13	28	24	1	83561	PREDICTED: heterogeneous nuclear ribonucleoprotein M isoform X2 [Sus scrofa]
gi|545814131	242.11	24	21	21	132644	PREDICTED: integrin alpha-L isoform X1 [Sus scrofa]
gi|113205876	242.11	24	21	21	129180	integrin alpha-L precursor [Sus scrofa]
gi|197251934	241.16	50	25	25	44761	actin-related protein 2 [Sus scrofa]
gi|343478174	241.11	41	22	22	60355	T-complex protein 1 subunit alpha [Sus scrofa]
gi|47523666	240.74	54	20	20	28515	proteasome activator complex subunit 1 [Sus scrofa]
gi|343478283	240.06	30	23	23	100242	proteasome (prosome macropain) 26S subunit non-ATPase 2 [Sus scrofa]
gi|545838046	239.49	50	21	1	43457	PREDICTED: patr class I histocompatibility antigen A-126 alpha chain-like isoform X1 [Sus scrofa]
gi|346644874	239.17	38	19	19	60654	T-complex protein 1 subunit gamma [Sus scrofa]
gi|165973420	239.05	49	19	1	40361	MHC class I antigen 2 precursor [Sus scrofa]
gi|264681432	238.88	65	29	27	35829	annexin A4 [Sus scrofa]
gi|255683404	238.79	43	24	21	50854	isocitrate dehydrogenase [NADP] mitochondrial [Sus scrofa]
gi|47522956	238.72	44	21	21	35062	N-acetylneuraminate lyase [Sus scrofa]
gi|343790893	238.36	50	14	13	42657	creatine kinase brain [Sus scrofa]
gi|213021237	238.26	48	15	15	35412	DNA-(apurinic or apyrimidinic site) lyase [Sus scrofa]
gi|545806931	237.86	30	15	15	58294	PREDICTED: elongation factor 1-gamma [Sus scrofa]
gi|545835009	236.92	59	13	12	19074	PREDICTED: adenylyl cyclase-associated protein 1-like isoform X4 [Sus scrofa]
gi|545835007	236.92	59	13	12	19074	PREDICTED: adenylyl cyclase-associated protein 1-like isoform X3 [Sus scrofa]
gi|545835011	236.92	59	13	12	19074	PREDICTED: adenylyl cyclase-associated protein 1-like isoform X5 [Sus scrofa]
gi|545835005	236.92	59	13	12	19074	PREDICTED: adenylyl cyclase-associated protein 1-like isoform X2 [Sus scrofa]
gi|545887655	236.82	58	21	21	41417	PREDICTED: glucose-6-phosphate 1-dehydrogenase partial [Sus scrofa]
gi|350529411	236.74	55	21	21	48634	proteasome (prosome macropain) 26S subunit ATPase 2 [Sus scrofa]
gi|545802100	236.17	39	16	16	48038	PREDICTED: LOW QUALITY PROTEIN: 60S ribosomal protein L4 [Sus scrofa]
gi|147903343	236.1	50	18	4	40313	MHC class I antigen 3 precursor [Sus scrofa]
gi|350582454	235.58	24	26	26	158818	PREDICTED: LOW QUALITY PROTEIN: leucine-rich PPR motif-containing protein mitochondrial [Sus scrofa]
gi|545815106	235.51	35	19	18	100502	PREDICTED: coronin-7 isoform X1 [Sus scrofa]
gi|545815108	235.51	35	19	18	99989	PREDICTED: coronin-7 isoform X2 [Sus scrofa]
gi|545884463	234.8	34	22	22	65457	PREDICTED: cytochrome b-245 heavy chain isoform X1 [Sus scrofa]
gi|545805857	234.72	24	22	21	93090	PREDICTED: V-type proton ATPase 116 kDa subunit a isoform 3 isoform X3 [Sus scrofa]
gi|545805854	234.72	24	22	21	93090	PREDICTED: V-type proton ATPase 116 kDa subunit a isoform 3 isoform X2 [Sus scrofa]
gi|311247104	234.72	25	22	21	92862	PREDICTED: V-type proton ATPase 116 kDa subunit a isoform 3 isoform X1 [Sus scrofa]
gi|311255664	234.48	24	18	18	123645	PREDICTED: extended synaptotagmin-1 isoform 2 [Sus scrofa]
gi|311255662	234.48	24	18	18	122491	PREDICTED: extended synaptotagmin-1 isoform 1 [Sus scrofa]
gi|346986388	234.2	79	23	23	15043	profilin-1 [Sus scrofa]
gi|164664456	234.19	59	18	2	30629	F-actin-capping protein subunit beta [Sus scrofa]
gi|545833914	234.19	53	18	2	33767	PREDICTED: F-actin-capping protein subunit beta isoform X2 [Sus scrofa]
gi|57527982	233.97	33	27	5	68550	radixin [Sus scrofa]
gi|47523306	233.9	34	26	26	88167	signal transducer and activator of transcription 1 [Sus scrofa]
gi|545859901	233.86	30	24	12	47114	PREDICTED: beta-enolase isoform X2 [Sus scrofa]
gi|545859907	233.86	30	24	12	47114	PREDICTED: beta-enolase isoform X4 [Sus scrofa]
gi|545859904	233.86	30	24	12	47114	PREDICTED: beta-enolase isoform X3 [Sus scrofa]
gi|545859898	233.86	30	24	12	47843	PREDICTED: beta-enolase isoform X1 [Sus scrofa]
gi|545861308	233.77	32	18	18	84633	PREDICTED: programmed cell death 6-interacting protein [Sus scrofa]
gi|350593495	233.75	42	24	24	80721	PREDICTED: LOW QUALITY PROTEIN: glycerol-3-phosphate dehydrogenase mitochondrial [Sus scrofa]
gi|523580068	233.45	45	23	22	59641	chaperonin containing TCP1 subunit 5 (epsilon) [Sus scrofa]
gi|335281609	233.21	37	21	21	62464	PREDICTED: stress-induced-phosphoprotein 1 [Sus scrofa]
gi|47522784	233.2	47	15	15	36779	fructose-1 6-bisphosphatase 1 [Sus scrofa]
gi|311273928	232.9	56	16	16	29580	PREDICTED: nucleophosmin isoformX2 [Sus scrofa]
gi|545858378	232.55	26	19	19	97411	PREDICTED: importin subunit beta-1 isoform X2 [Sus scrofa]
gi|350590384	232.55	26	19	19	97225	PREDICTED: importin subunit beta-1 isoformX1 [Sus scrofa]
gi|346716324	232.49	66	19	19	19865	myosin regulatory light chain 2 protein isoform 2 [Sus scrofa]
gi|311259003	232.49	66	19	19	19779	PREDICTED: myosin regulatory light chain 12B isoform 1 [Sus scrofa]
gi|335306783	232.31	44	14	9	50507	PREDICTED: rab GDP dissociation inhibitor alpha isoform 1 [Sus scrofa]
gi|47523724	232.25	58	18	18	35077	guanine nucleotide-binding protein subunit beta-2-like 1 [Sus scrofa]
gi|545833917	231.93	58	17	1	31307	PREDICTED: F-actin-capping protein subunit beta isoform X3 [Sus scrofa]
gi|148222609	231.93	58	17	1	31315	F-actin-capping protein subunit beta [Sus scrofa]
gi|545833911	231.93	52	17	1	34446	PREDICTED: F-actin-capping protein subunit beta isoform X1 [Sus scrofa]
gi|545841461	231.6	57	18	17	33027	PREDICTED: purine nucleoside phosphorylase isoform X2 [Sus scrofa]
gi|194038973	231.6	59	18	17	32043	PREDICTED: purine nucleoside phosphorylase isoform X1 [Sus scrofa]
gi|545894087	231.47	39	20	20	54139	PREDICTED: integrin alpha-X-like partial [Sus scrofa]
gi|545812261	231.46	30	20	20	94496	PREDICTED: heat shock 70 kDa protein 4 [Sus scrofa]
gi|350536103	231.33	52	18	1	40313	patr class I histocompatibility antigen A-126 alpha chain-like precursor [Sus scrofa]
gi|350582175	231.2	25	17	17	81185	PREDICTED: mitochondrial inner membrane protein partial [Sus scrofa]
gi|545894790	231.13	53	9	9	28928	PREDICTED: LOW QUALITY PROTEIN: ribonuclease inhibitor partial [Sus scrofa]
gi|545837902	230.85	63	27	3	14640	PREDICTED: histone H2B type 1-K-like isoform X2 [Sus scrofa]
gi|545880805	230.62	67	16	9	28112	PREDICTED: 14-3-3 protein beta/alpha [Sus scrofa]
gi|545797521	230.38	28	27	13	59405	PREDICTED: ezrin [Sus scrofa]
gi|311252547	230.32	41	21	20	58057	PREDICTED: T-complex protein 1 subunit delta [Sus scrofa]
gi|350594246	230.29	36	18	18	82375	PREDICTED: disabled homolog 2 isoform X1 [Sus scrofa]
gi|545877088	230.29	36	18	18	82375	PREDICTED: disabled homolog 2 isoform X2 [Sus scrofa]
gi|545877091	230.29	37	18	18	80183	PREDICTED: disabled homolog 2 isoform X3 [Sus scrofa]
gi|335292694	230.23	18	20	2	69823	PREDICTED: heat shock-related 70 kDa protein 2 [Sus scrofa]
gi|545855278	230.22	51	13	13	35838	PREDICTED: BTB/POZ domain-containing protein KCTD12 [Sus scrofa]
gi|545864194	229.94	27	21	21	102346	PREDICTED: coatomer subunit beta' [Sus scrofa]
gi|545804650	229.33	13	25	25	283623	PREDICTED: spectrin alpha chain non-erythrocytic 1 isoform X9 [Sus scrofa]
gi|545804636	229.33	13	25	25	288377	PREDICTED: spectrin alpha chain non-erythrocytic 1 isoform X3 [Sus scrofa]
gi|545804646	229.33	13	25	25	285866	PREDICTED: spectrin alpha chain non-erythrocytic 1 isoform X7 [Sus scrofa]
gi|545883672	229.18	37	14	14	48222	PREDICTED: drebrin-like protein isoform X3 [Sus scrofa]
gi|545806864	229.16	32	21	21	84958	PREDICTED: heterogeneous nuclear ribonucleoprotein U-like 2 isoform X1 [Sus scrofa]
gi|350593970	228.83	24	17	16	105814	PREDICTED: 26S proteasome non-ATPase regulatory subunit 1 [Sus scrofa]
gi|47522608	228.73	32	13	13	69274	dolichyl-diphosphooligosaccharide--protein glycosyltransferase subunit 2 precursor [Sus scrofa]
gi|350581449	228.71	47	18	12	37331	PREDICTED: guanine nucleotide-binding protein G(I)/G(S)/G(T) subunit beta-2 [Sus scrofa]
gi|350583430	228.5	67	26	2	13920	PREDICTED: histone H2B type 2-E-like [Sus scrofa]
gi|545823309	228.5	67	26	2	13920	PREDICTED: histone H2B type 2-E-like [Sus scrofa]
gi|545823288	226.96	31	24	2	26502	PREDICTED: histone H2B type 1-O-like [Sus scrofa]
gi|194042674	228.49	44	17	13	45670	PREDICTED: heterogeneous nuclear ribonucleoprotein F isoformX5 [Sus scrofa]
gi|545870216	228.49	44	17	13	45670	PREDICTED: heterogeneous nuclear ribonucleoprotein F isoform X9 [Sus scrofa]
gi|545870220	228.49	44	17	13	45670	PREDICTED: heterogeneous nuclear ribonucleoprotein F isoform X10 [Sus scrofa]
gi|545870222	228.49	44	17	13	45670	PREDICTED: heterogeneous nuclear ribonucleoprotein F isoform X11 [Sus scrofa]
gi|545870213	228.49	44	17	13	45670	PREDICTED: heterogeneous nuclear ribonucleoprotein F isoform X8 [Sus scrofa]
gi|335301642	228.49	44	17	13	45670	PREDICTED: heterogeneous nuclear ribonucleoprotein F isoform X6 [Sus scrofa]
gi|350592730	228.49	44	17	13	45670	PREDICTED: heterogeneous nuclear ribonucleoprotein F isoform X7 [Sus scrofa]
gi|545870537	228.46	25	20	20	123816	PREDICTED: vinculin isoform X1 [Sus scrofa]
gi|47522618	228.46	27	20	20	116876	vinculin [Sus scrofa]
gi|545870539	228.46	27	20	20	116748	PREDICTED: vinculin isoform X2 [Sus scrofa]
gi|545851197	228.45	30	19	19	71506	PREDICTED: neutrophil cytosol factor 2 isoform X1 [Sus scrofa]
gi|545856478	228.35	37	16	16	65242	PREDICTED: septin-9-like isoform X1 [Sus scrofa]
gi|545856484	228.35	38	16	16	64456	PREDICTED: septin-9-like isoform X3 [Sus scrofa]
gi|545856481	228.35	38	16	16	63454	PREDICTED: septin-9-like isoform X2 [Sus scrofa]
gi|545824458	228	42	20	20	75318	PREDICTED: tubulin tyrosine ligase-like family member 12 isoform X2 [Sus scrofa]
gi|335287489	228	42	20	20	75190	PREDICTED: tubulin tyrosine ligase-like family member 12 isoform X1 [Sus scrofa]
gi|545883742	227.9	25	15	15	86686	PREDICTED: unconventional myosin-Ig [Sus scrofa]
gi|545891159	227.61	49	14	13	26036	PREDICTED: adenylate kinase 2 mitochondrial-like isoform X3 [Sus scrofa]
gi|298160991	227.58	49	22	22	34320	actin-related protein 2/3 complex subunit 2 [Sus scrofa]
gi|309243088	227.35	29	20	20	78018	long-chain-fatty-acid--CoA ligase 1 [Sus scrofa]
gi|545873913	227.35	29	20	20	78033	PREDICTED: long-chain-fatty-acid--CoA ligase 1 isoform X2 [Sus scrofa]
gi|545873916	227.35	29	20	20	78033	PREDICTED: long-chain-fatty-acid--CoA ligase 1 isoform X3 [Sus scrofa]
gi|349732238	227.31	46	20	20	37428	transaldolase [Sus scrofa]
gi|545824494	226.81	52	15	15	35297	PREDICTED: NADH-cytochrome b5 reductase 3-like isoform X2 [Sus scrofa]
gi|311254975	226.81	54	15	15	34134	PREDICTED: NADH-cytochrome b5 reductase 3-like isoform X1 [Sus scrofa]
gi|148225750	226.62	34	20	19	96668	heat shock protein 105 kDa [Sus scrofa]
gi|148747594	226.52	46	16	16	34359	60S acidic ribosomal protein P0 [Sus scrofa]
gi|545880127	226.04	45	16	16	29977	PREDICTED: microtubule-associated protein RP/EB family member 1 isoform X1 [Sus scrofa]
gi|113205898	226.04	45	16	16	29977	microtubule-associated protein RP/EB family member 1 [Sus scrofa]
gi|335287568	225.95	35	23	22	72497	PREDICTED: probable ATP-dependent RNA helicase DDX17 isoform X1 [Sus scrofa]
gi|545824644	225.95	35	23	22	72312	PREDICTED: probable ATP-dependent RNA helicase DDX17 isoform X2 [Sus scrofa]
gi|545864988	225.77	22	26	26	167418	PREDICTED: eukaryotic translation initiation factor 4 gamma 1 isoform X6 [Sus scrofa]
gi|350578257	225.66	33	18	13	69576	PREDICTED: heterogeneous nuclear ribonucleoprotein Q isoformX1 [Sus scrofa]
gi|350586352	225.53	43	19	18	42571	PREDICTED: serpin peptidase inhibitor clade B (ovalbumin) member 1 isoform X1 [Sus scrofa]
gi|545854444	225.4	44	17	15	24908	PREDICTED: high mobility group protein B1 isoform X3 [Sus scrofa]
gi|545854446	225.4	44	17	15	24908	PREDICTED: high mobility group protein B1 isoform X4 [Sus scrofa]
gi|545854440	225.4	44	17	15	24908	PREDICTED: high mobility group protein B1 isoform X1 [Sus scrofa]
gi|545854442	225.4	44	17	15	24908	PREDICTED: high mobility group protein B1 isoform X2 [Sus scrofa]
gi|545809885	224.55	21	18	14	122364	PREDICTED: unconventional myosin-If [Sus scrofa]
gi|545805908	224.35	65	17	17	21659	PREDICTED: glutathione S-transferase P [Sus scrofa]
gi|545882676	224.35	11	26	25	277324	PREDICTED: filamin-C isoformX3 [Sus scrofa]
gi|545882673	224.35	11	26	25	279884	PREDICTED: filamin-C isoformX4 [Sus scrofa]
gi|311275459	224.9	11	26	25	287301	PREDICTED: filamin-C isoformX2 [Sus scrofa]
gi|545882668	224.9	11	26	25	289554	PREDICTED: filamin-C isoform X6 [Sus scrofa]
gi|311275457	224.9	11	26	25	290411	PREDICTED: filamin-C isoformX1 [Sus scrofa]
gi|545882663	224.9	11	26	25	292663	PREDICTED: filamin-C isoform X5 [Sus scrofa]
gi|350595262	224.31	44	12	4	37086	PREDICTED: calumenin isoform X3 [Sus scrofa]
gi|194042126	224.23	19	27	27	166058	PREDICTED: eukaryotic translation initiation factor 3 subunit A [Sus scrofa]
gi|58801555	223.71	44	20	19	47694	adenosylhomocysteinase [Sus scrofa]
gi|545797927	223.34	21	18	15	116676	PREDICTED: erythrocyte membrane protein band 4.1-like 2 isoform X1 [Sus scrofa]
gi|545838487	222.84	48	15	7	48991	PREDICTED: spliceosome RNA helicase DDX39B isoform X2 [Sus scrofa]
gi|545838490	222.84	48	15	7	48991	PREDICTED: spliceosome RNA helicase DDX39B isoform X3 [Sus scrofa]
gi|55742824	222.84	48	15	7	48991	spliceosome RNA helicase DDX39B [Sus scrofa]
gi|545838484	222.84	43	15	7	53410	PREDICTED: spliceosome RNA helicase DDX39B isoform X1 [Sus scrofa]
gi|157427728	222.81	23	21	21	117896	ATP-citrate synthase isoform 2 [Sus scrofa]
gi|381140346	222.81	23	21	21	118963	ATP-citrate synthase isoform 1 [Sus scrofa]
gi|311258000	222.67	28	24	20	107694	PREDICTED: AP-2 complex subunit alpha-1 isoform 1 [Sus scrofa]
gi|311258002	222.67	29	24	20	105510	PREDICTED: AP-2 complex subunit alpha-1 isoform 2 [Sus scrofa]
gi|311258004	222.67	29	24	20	103595	PREDICTED: AP-2 complex subunit alpha-1 isoform 3 [Sus scrofa]
gi|350590733	222.64	15	23	23	261725	PREDICTED: pre-mRNA-processing-splicing factor 8 partial [Sus scrofa]
gi|311268663	222.59	43	13	13	44501	PREDICTED: 3-ketoacyl-CoA thiolase A peroxisomal isoform 1 [Sus scrofa]
gi|47523824	222.49	35	16	16	35762	prostaglandin reductase 1 [Sus scrofa]
gi|72535198	222.18	43	23	7	22127	histone H1.3-like protein [Sus scrofa]
gi|311258550	221.67	69	21	20	26642	PREDICTED: EF-hand domain-containing protein D2 [Sus scrofa]
gi|346986361	221.35	42	14	14	35052	electron-transfer-flavoprotein alpha polypeptide [Sus scrofa]
gi|346986437	221.06	51	14	14	36748	family with sequence similarity 49 member B [Sus scrofa]
gi|47523128	220.97	21	20	16	114792	sarcoplasmic/endoplasmic reticulum calcium ATPase 2 [Sus scrofa]
gi|47522630	220.78	40	19	19	47436	aspartate aminotransferase mitochondrial precursor [Sus scrofa]
gi|350594565	220.74	36	18	18	44512	PREDICTED: acid ceramidase-like [Sus scrofa]
gi|222136590	220.74	58	13	13	26411	proteasome subunit alpha type-5 [Sus scrofa]
gi|545894224	220.53	27	16	16	99810	PREDICTED: cytoplasmic dynein 1 heavy chain 1-like partial [Sus scrofa]
gi|178056688	220.45	70	15	11	14690	galectin-1 [Sus scrofa]
gi|311260817	220.39	22	14	14	96941	PREDICTED: protein PML isoformX1 [Sus scrofa]
gi|545839832	220.38	19	19	19	136385	PREDICTED: exportin-5 isoform X3 [Sus scrofa]
gi|350586674	220.38	19	19	19	135837	PREDICTED: exportin-5 isoform X1 [Sus scrofa]
gi|545839827	220.38	19	19	19	135780	PREDICTED: exportin-5 isoform X2 [Sus scrofa]
gi|545894912	220.12	27	13	13	71141	PREDICTED: apolipoprotein B receptor partial [Sus scrofa]
gi|148747173	219.81	28	18	18	61658	transmembrane glycoprotein NMB precursor [Sus scrofa]
gi|113205690	219.27	43	13	5	37512	protein phosphatase 1 catalytic subunit alpha isoform [Sus scrofa]
gi|178057067	219.12	29	10	10	44490	hsp90 co-chaperone Cdc37 [Sus scrofa]
gi|312062795	219.09	47	15	11	41305	mitogen-activated protein kinase 1 [Sus scrofa]
gi|545889027	218.81	40	18	16	58432	PREDICTED: sorting nexin-2 partial [Sus scrofa]
gi|545875430	218.72	42	20	17	46777	PREDICTED: isocitrate dehydrogenase [NADP] cytoplasmic-like isoform X3 [Sus scrofa]
gi|545875428	218.72	42	20	17	46777	PREDICTED: isocitrate dehydrogenase [NADP] cytoplasmic-like isoform X2 [Sus scrofa]
gi|545875426	218.72	42	20	17	46777	PREDICTED: isocitrate dehydrogenase [NADP] cytoplasmic-like isoform X1 [Sus scrofa]
gi|47522950	218.57	31	15	15	83973	calpastatin [Sus scrofa]
gi|347582591	218.56	32	15	15	64623	cytoskeleton-associated protein 4 [Sus scrofa]
gi|342672022	218.15	23	17	17	110374	exportin-2 [Sus scrofa]
gi|311263676	217.78	30	13	13	52052	PREDICTED: dipeptidyl peptidase 1 [Sus scrofa]
gi|194044035	217.63	24	22	22	145830	PREDICTED: splicing factor 3B subunit 1 isoformX1 [Sus scrofa]
gi|545875118	217.63	27	22	22	129645	PREDICTED: splicing factor 3B subunit 1 isoform X2 [Sus scrofa]
gi|545891485	217.59	22	13	1	70698	PREDICTED: phosphatidylinositol-binding clathrin assembly protein-like [Sus scrofa]
gi|68534962	217.42	42	21	6	21400	histone H1.2-like protein [Sus scrofa]
gi|545819253	217.4	71	13	13	16832	PREDICTED: eukaryotic translation initiation factor 5A-1 isoform X6 [Sus scrofa]
gi|311268288	217.4	71	13	13	16832	PREDICTED: eukaryotic translation initiation factor 5A-1 isoformX3 [Sus scrofa]
gi|335285943	217.4	71	13	13	16832	PREDICTED: eukaryotic translation initiation factor 5A-1 isoform X4 [Sus scrofa]
gi|545819256	217.4	71	13	13	16832	PREDICTED: eukaryotic translation initiation factor 5A-1 isoform X7 [Sus scrofa]
gi|545819246	217.4	71	13	13	16832	PREDICTED: eukaryotic translation initiation factor 5A-1 isoform X5 [Sus scrofa]
gi|311268292	217.4	71	13	13	16832	PREDICTED: eukaryotic translation initiation factor 5A-1 isoformX2 [Sus scrofa]
gi|305855148	217.38	32	14	14	51317	peptidyl-prolyl cis-trans isomerase FKBP4 [Sus scrofa]
gi|311270662	217.36	64	13	13	20972	PREDICTED: phosphatidylethanolamine-binding protein 1 [Sus scrofa]
gi|545858370	217.31	22	17	17	102786	PREDICTED: puromycin-sensitive aminopeptidase isoform X2 [Sus scrofa]
gi|545858373	217.31	23	17	17	96824	PREDICTED: puromycin-sensitive aminopeptidase isoform X3 [Sus scrofa]
gi|335297787	217.31	22	17	17	103624	PREDICTED: puromycin-sensitive aminopeptidase isoformX1 [Sus scrofa]
gi|324021713	217.13	58	17	17	29598	ribosomal protein S4 [Sus scrofa]
gi|335284501	216.94	39	12	9	48212	PREDICTED: cytochrome b-c1 complex subunit 2 mitochondrial-like [Sus scrofa]
gi|113205608	216.46	46	20	20	32190	60S ribosomal protein L6 [Sus scrofa]
gi|545884498	216.35	25	16	15	73242	PREDICTED: ATP-dependent RNA helicase DDX3X isoform X1 [Sus scrofa]
gi|350539515	216.35	25	16	15	73277	ATP-dependent RNA helicase DDX3X [Sus scrofa]
gi|545884500	216.35	25	16	15	71422	PREDICTED: ATP-dependent RNA helicase DDX3X isoform X2 [Sus scrofa]
gi|284009806	216.15	15	18	1	112208	sodium/potassium-transporting ATPase subunit alpha-2 [Sus scrofa]
gi|545806849	216.1	36	16	16	57259	PREDICTED: 4F2 cell-surface antigen heavy chain isoform X3 [Sus scrofa]
gi|545806844	216.1	33	16	16	62226	PREDICTED: 4F2 cell-surface antigen heavy chain isoform X2 [Sus scrofa]
gi|335281655	216.1	33	16	16	61041	PREDICTED: 4F2 cell-surface antigen heavy chain isoform X1 [Sus scrofa]
gi|545851192	215.97	37	18	1	66959	PREDICTED: ATP-dependent RNA helicase A-like [Sus scrofa]
gi|335282252	215.79	19	16	16	125116	PREDICTED: minor histocompatibility protein HA-1 isoform X1 [Sus scrofa]
gi|350536531	215.65	22	13	1	71702	phosphatidylinositol-binding clathrin assembly protein [Sus scrofa]
gi|47523726	215.27	37	20	20	68695	dolichyl-diphosphooligosaccharide--protein glycosyltransferase subunit 1 precursor [Sus scrofa]
gi|545882742	215.26	28	17	17	71876	PREDICTED: staphylococcal nuclease domain-containing protein 1 isoform X2 [Sus scrofa]
gi|545882739	215.26	27	17	17	75353	PREDICTED: staphylococcal nuclease domain-containing protein 1 isoform X1 [Sus scrofa]
gi|148235632	214.9	38	12	10	43071	interferon-induced GTP-binding protein Mx2 [Sus scrofa]
gi|297591979	214.41	33	12	12	48477	ornithine aminotransferase mitochondrial [Sus scrofa]
gi|335291374	213.98	41	16	16	43065	PREDICTED: plasminogen activator inhibitor 1 RNA-binding protein isoform X4 [Sus scrofa]
gi|166796061	213.88	45	19	19	34384	60S ribosomal protein L5 [Sus scrofa]
gi|83921637	213.83	27	16	16	79110	matrix metalloproteinase-9 precursor [Sus scrofa]
gi|545819748	213.51	52	15	3	31033	PREDICTED: elongation factor 1-delta isoform X4 [Sus scrofa]
gi|80971504	213.49	53	13	13	32928	40S ribosomal protein SA [Sus scrofa]
gi|319401915	213.43	61	16	16	23394	rho GDP-dissociation inhibitor 1 [Sus scrofa]
gi|346986412	213.21	55	11	10	28312	chloride intracellular channel protein 2 [Sus scrofa]
gi|311267048	212.99	19	18	17	123427	PREDICTED: formin-like 1 isoform X1 [Sus scrofa]
gi|545857473	212.99	19	18	17	122382	PREDICTED: formin-like 1 isoform X2 [Sus scrofa]
gi|545814353	212.57	26	14	14	61399	PREDICTED: elongation factor Tu mitochondrial [Sus scrofa]
gi|346227212	212.33	39	16	16	46123	ribosomal protein L3 [Sus scrofa]
gi|350593940	212.13	13	21	20	249820	PREDICTED: dedicator of cytokinesis protein 10 isoformX1 [Sus scrofa]
gi|47522898	211.92	39	17	17	46358	medium-chain specific acyl-CoA dehydrogenase mitochondrial precursor [Sus scrofa]
gi|307746897	211.87	60	11	11	24646	protein-L-isoaspartate(D-aspartate) O-methyltransferase [Sus scrofa]
gi|545809691	211.7	30	14	14	60549	PREDICTED: glucosidase 2 subunit beta isoform X1 [Sus scrofa]
gi|347446687	211.7	30	14	14	60549	glucosidase 2 subunit beta precursor [Sus scrofa]
gi|311275636	211.64	33	14	13	50680	PREDICTED: septin-7 isoformX1 [Sus scrofa]
gi|47522786	211.15	36	15	15	56961	UTP--glucose-1-phosphate uridylyltransferase [Sus scrofa]
gi|166158276	211.01	35	13	1	40251	MHC class I antigen 5 precursor [Sus scrofa]
gi|545811143	211	25	13	3	47087	PREDICTED: heterogeneous nuclear ribonucleoprotein H isoform X7 [Sus scrofa]
gi|311249564	211	24	13	3	49229	PREDICTED: heterogeneous nuclear ribonucleoprotein H isoform X1 [Sus scrofa]
gi|545811138	211	23	13	3	49078	PREDICTED: heterogeneous nuclear ribonucleoprotein H isoform X6 [Sus scrofa]
gi|545811126	211	22	13	3	51221	PREDICTED: heterogeneous nuclear ribonucleoprotein H isoform X2 [Sus scrofa]
gi|545811129	211	22	13	3	51221	PREDICTED: heterogeneous nuclear ribonucleoprotein H isoform X3 [Sus scrofa]
gi|545811135	211	22	13	3	51221	PREDICTED: heterogeneous nuclear ribonucleoprotein H isoform X5 [Sus scrofa]
gi|545811132	211	22	13	3	51221	PREDICTED: heterogeneous nuclear ribonucleoprotein H isoform X4 [Sus scrofa]
gi|164664454	210.99	43	14	14	43321	enoyl-CoA delta isomerase 2 mitochondrial [Sus scrofa]
gi|335284210	210.85	61	14	14	29725	PREDICTED: heat shock protein beta-1-like isoform 1 [Sus scrofa]
gi|55926209	210.85	79	14	14	22942	heat shock protein beta-1 [Sus scrofa]
gi|335288534	210.75	22	14	14	95903	PREDICTED: ubiquitin carboxyl-terminal hydrolase 5 isoform 2 [Sus scrofa]
gi|335288532	210.75	23	14	14	93425	PREDICTED: ubiquitin carboxyl-terminal hydrolase 5 isoform 1 [Sus scrofa]
gi|545827415	210.64	30	16	16	67542	PREDICTED: tyrosine-protein phosphatase non-receptor type 6 isoform X2 [Sus scrofa]
gi|335288510	210.64	30	16	16	67384	PREDICTED: tyrosine-protein phosphatase non-receptor type 6 isoform X1 [Sus scrofa]
gi|172072665	210.59	23	16	10	102370	hexokinase-2 [Sus scrofa]
gi|329663948	210.38	45	16	15	52072	ras GTPase-activating protein-binding protein 1 [Sus scrofa]
gi|545799906	210.37	25	14	14	64328	PREDICTED: asparagine--tRNA ligase cytoplasmic isoform X2 [Sus scrofa]
gi|350578507	210.37	25	14	14	64399	PREDICTED: asparagine--tRNA ligase cytoplasmic isoform X1 [Sus scrofa]
gi|311252459	210.12	56	14	10	37502	PREDICTED: poly(rC)-binding protein 1 isoform X1 [Sus scrofa]
gi|545828406	210.03	17	20	20	166538	PREDICTED: early endosome antigen 1 isoform X2 [Sus scrofa]
gi|194037681	210.03	18	20	20	161819	PREDICTED: early endosome antigen 1 isoform X1 [Sus scrofa]
gi|545828411	210.03	19	20	20	154258	PREDICTED: early endosome antigen 1 isoform X3 [Sus scrofa]
gi|165973416	209.93	54	19	18	29550	SLA class II histocompatibility antigen DQ haplotype C beta chain precursor [Sus scrofa]
gi|311257142	209.6	30	11	11	40329	PREDICTED: V-type proton ATPase subunit d 1 [Sus scrofa]
gi|113205854	209.57	70	19	19	26688	40S ribosomal protein S3 [Sus scrofa]
gi|281427370	209.57	32	16	15	59474	T-complex protein 1 subunit eta [Sus scrofa]
gi|58332864	209.54	35	15	15	55327	tyrosine-protein phosphatase non-receptor type substrate 1 precursor [Sus scrofa]
gi|342349344	209.46	24	14	14	103379	protein Niban-like [Sus scrofa]
gi|311276332	209.22	45	11	11	30788	PREDICTED: 3-hydroxyacyl-CoA dehydrogenase type-2 isoform 2 [Sus scrofa]
gi|311276334	209.22	51	11	11	27159	PREDICTED: 3-hydroxyacyl-CoA dehydrogenase type-2 isoform 1 [Sus scrofa]
gi|545838801	208.92	30	10	8	27596	PREDICTED: SLA class II histocompatibility antigen DQ haplotype D alpha chain isoform X1 [Sus scrofa]
gi|335306431	208.61	20	19	2	70797	PREDICTED: plastin-3 isoformX1 [Sus scrofa]
gi|545886393	208.66	20	19	2	71801	PREDICTED: plastin-3 isoform X2 [Sus scrofa]
gi|545867564	208.58	31	10	10	42613	PREDICTED: putative protein TPRXL-like isoform 1 partial [Sus scrofa]
gi|350580558	208.51	23	17	13	95512	PREDICTED: dynamin-2 [Sus scrofa]
gi|47522936	208.14	56	15	15	31482	S-formylglutathione hydrolase [Sus scrofa]
gi|545854842	208.14	56	15	15	31482	PREDICTED: S-formylglutathione hydrolase isoform X1 [Sus scrofa]
gi|147903958	207.98	80	15	15	11100	cystatin-B [Sus scrofa]
gi|545858849	207.82	27	14	14	51148	PREDICTED: retinoid-inducible serine carboxypeptidase [Sus scrofa]
gi|350579892	207.72	32	17	17	54152	PREDICTED: coronin-1B [Sus scrofa]
gi|342187282	207.71	23	19	13	102335	hexokinase 1 [Sus scrofa]
gi|350579215	207.64	50	21	2	17883	PREDICTED: peptidyl-prolyl cis-trans isomerase A-like [Sus scrofa]
gi|545858763	207.62	46	16	9	29503	PREDICTED: nucleoside diphosphate kinase B isoform X1 [Sus scrofa]
gi|113205886	207.62	80	16	9	17176	nucleoside diphosphate kinase B [Sus scrofa]
gi|350580630	207.58	27	15	14	77468	PREDICTED: far upstream element-binding protein 2 [Sus scrofa]
gi|545807341	207.57	25	14	13	84149	PREDICTED: protein FAM111B isoform X3 [Sus scrofa]
gi|335281851	207.57	25	14	13	84149	PREDICTED: protein FAM111B isoformX2 [Sus scrofa]
gi|545807344	207.57	25	14	13	84149	PREDICTED: protein FAM111B isoform X4 [Sus scrofa]
gi|113205616	207.48	51	12	12	24603	60S ribosomal protein L10 [Sus scrofa]
gi|545862388	207.38	24	11	10	51025	PREDICTED: toll-like receptor 9 isoform X4 [Sus scrofa]
gi|545862391	207.38	24	11	10	51181	PREDICTED: toll-like receptor 9 isoform X5 [Sus scrofa]
gi|545862379	208.64	7	11	10	164794	PREDICTED: toll-like receptor 9 isoform X1 [Sus scrofa]
gi|545862382	208.64	8	11	10	160804	PREDICTED: toll-like receptor 9 isoform X2 [Sus scrofa]
gi|545869276	207.38	35	16	16	56960	PREDICTED: coronin-1C isoform X2 [Sus scrofa]
gi|194043123	207.38	37	16	16	53235	PREDICTED: coronin-1C isoform X1 [Sus scrofa]
gi|335285208	207.15	40	15	14	30101	PREDICTED: 60S ribosomal protein L7a-like isoform 1 [Sus scrofa]
gi|545813944	207.01	33	18	8	57970	PREDICTED: T-complex protein 1 subunit zeta-like isoform X1 [Sus scrofa]
gi|545835121	206.46	36	16	1	41956	PREDICTED: tubulin beta-6 chain [Sus scrofa]
gi|545812483	206.36	23	17	17	94733	PREDICTED: matrin-3 isoform X9 [Sus scrofa]
gi|545812479	206.36	22	17	17	100107	PREDICTED: matrin-3 isoform X7 [Sus scrofa]
gi|545812477	206.36	22	17	17	100107	PREDICTED: matrin-3 isoform X6 [Sus scrofa]
gi|347300396	206.31	38	10	10	33482	histamine N-methyltransferase [Sus scrofa]
gi|545843226	206.26	33	12	12	54407	PREDICTED: tryptophan--tRNA ligase cytoplasmic isoform X2 [Sus scrofa]
gi|545843229	206.26	33	12	12	53690	PREDICTED: tryptophan--tRNA ligase cytoplasmic isoform X3 [Sus scrofa]
gi|350587194	206.26	33	12	12	53690	PREDICTED: tryptophan--tRNA ligase cytoplasmic isoformX1 [Sus scrofa]
gi|311275469	206.07	34	9	1	37114	PREDICTED: calumenin isoformX2 [Sus scrofa]
gi|47523488	205.61	64	10	10	22591	glutathione peroxidase 1 [Sus scrofa]
gi|545817874	205.61	21	18	18	110507	PREDICTED: echinoderm microtubule associated protein like 4 isoform X3 [Sus scrofa]
gi|545817871	204.55	20	17	17	111768	PREDICTED: echinoderm microtubule associated protein like 4 isoform X2 [Sus scrofa]
gi|545817877	204.55	20	17	17	110364	PREDICTED: echinoderm microtubule associated protein like 4 isoform X1 [Sus scrofa]
gi|311247879	205.11	33	12	12	49204	PREDICTED: 26S protease regulatory subunit 6A isoform X1 [Sus scrofa]
gi|545807699	205.11	35	12	12	45236	PREDICTED: 26S protease regulatory subunit 6A isoform X2 [Sus scrofa]
gi|347300398	205.08	34	11	11	39547	core histone macro-H2A.1 isoform 1 [Sus scrofa]
gi|347300400	205.08	34	11	11	39101	core histone macro-H2A.1 isoform 2 [Sus scrofa]
gi|545804280	205.07	37	13	13	32365	PREDICTED: erythrocyte band 7 integral membrane protein [Sus scrofa]
gi|545823211	205	42	14	14	37496	PREDICTED: cathepsin S [Sus scrofa]
gi|350595294	204.94	46	15	1	34703	PREDICTED: F-actin-capping protein subunit alpha-2-like [Sus scrofa]
gi|350592952	204.94	38	15	1	56563	PREDICTED: myoferlin-like partial [Sus scrofa]
gi|385137156	204.81	16	17	16	156808	kinectin 1 (kinesin receptor) [Sus scrofa]
gi|154147607	204.67	18	13	13	79846	calpain-2 catalytic subunit [Sus scrofa]
gi|545845436	204.66	20	15	15	109076	PREDICTED: general vesicular transport factor p115 isoform X2 [Sus scrofa]
gi|545845438	204.66	20	15	15	108618	PREDICTED: general vesicular transport factor p115 isoform X3 [Sus scrofa]
gi|545845440	204.66	20	15	15	108235	PREDICTED: general vesicular transport factor p115 isoform X4 [Sus scrofa]
gi|335293690	204.66	20	15	15	107777	PREDICTED: general vesicular transport factor p115 isoform X1 [Sus scrofa]
gi|545864956	204.64	30	12	12	49389	PREDICTED: adaptor-related protein complex 2 mu 1 subunit isoform X1 [Sus scrofa]
gi|545895236	204.43	19	10	10	79229	PREDICTED: vacuolar protein sorting-associated protein 35 partial [Sus scrofa]
gi|47522648	204.41	28	14	14	60771	beta-hexosaminidase subunit beta precursor [Sus scrofa]
gi|545831230	204.2	24	16	6	107979	PREDICTED: LOW QUALITY PROTEIN: rho guanine nucleotide exchange factor 1 [Sus scrofa]
gi|346716314	204.14	64	12	12	22849	Rho GDP dissociation inhibitor (GDI) beta [Sus scrofa]
gi|350276134	203.94	25	15	15	80689	LETM1 and EF-hand domain-containing protein 1 mitochondrial [Sus scrofa]
gi|545843644	203.94	26	15	15	78272	PREDICTED: LETM1 and EF-hand domain-containing protein 1 mitochondrial isoform X1 [Sus scrofa]
gi|197251940	203.91	62	14	14	16320	actin-related protein 2/3 complex subunit 5 [Sus scrofa]
gi|350593466	203.79	16	19	14	148953	PREDICTED: UDP-glucose:glycoprotein glucosyltransferase 1 [Sus scrofa]
gi|113205762	203.77	36	15	15	62948	granulins precursor [Sus scrofa]
gi|311259452	203.66	55	15	15	24205	PREDICTED: 40S ribosomal protein S8 [Sus scrofa]
gi|349501107	203.54	80	12	4	11693	ribosomal protein large P2 [Sus scrofa]
gi|545865148	203.47	30	16	1	41290	PREDICTED: eukaryotic initiation factor 4A-II isoform X2 [Sus scrofa]
gi|154147698	203.47	26	16	1	46402	eukaryotic initiation factor 4A-II [Sus scrofa]
gi|545865143	203.47	26	16	1	46892	PREDICTED: eukaryotic initiation factor 4A-II isoform X1 [Sus scrofa]
gi|545870612	203.45	32	17	17	52600	PREDICTED: annexin A7 isoform X5 [Sus scrofa]
gi|545870606	203.45	32	17	17	51976	PREDICTED: annexin A7 isoform X2 [Sus scrofa]
gi|545870610	203.45	32	17	17	51976	PREDICTED: annexin A7 isoform X4 [Sus scrofa]
gi|545870608	203.45	32	17	17	51976	PREDICTED: annexin A7 isoform X3 [Sus scrofa]
gi|545870617	203.45	34	17	17	49851	PREDICTED: annexin A7 isoform X7 [Sus scrofa]
gi|194042806	203.45	34	17	17	49542	PREDICTED: annexin A7 isoformX1 [Sus scrofa]
gi|545870614	203.45	34	17	17	49542	PREDICTED: annexin A7 isoform X6 [Sus scrofa]
gi|335302334	203.26	73	10	7	16784	PREDICTED: glia maturation factor gamma [Sus scrofa]
gi|545853355	203.04	20	14	12	108534	PREDICTED: LOW QUALITY PROTEIN: kinesin-1 heavy chain [Sus scrofa]
gi|545879346	202.51	20	12	10	86474	PREDICTED: Sec23 homolog B isoform X1 [Sus scrofa]
gi|392508159	202.51	20	12	10	86474	Sec23 homolog B [Sus scrofa]
gi|545817523	202.21	57	16	16	22822	PREDICTED: ubiquitin-40S ribosomal protein S27a [Sus scrofa]
gi|47522778	201.82	16	15	15	119871	scavenger receptor cysteine-rich type 1 protein M130 precursor [Sus scrofa]
gi|47523456	201.79	27	9	1	37187	serine/threonine-protein phosphatase PP1-beta catalytic subunit [Sus scrofa]
gi|350587966	201.72	26	13	13	63486	PREDICTED: PDZ and LIM domain protein 5 isoformX3 [Sus scrofa]
gi|545846674	201.72	26	13	13	63459	PREDICTED: PDZ and LIM domain protein 5 isoform X9 [Sus scrofa]
gi|545846676	201.72	26	13	13	63842	PREDICTED: PDZ and LIM domain protein 5 isoform X10 [Sus scrofa]
gi|545846671	201.72	26	13	13	63372	PREDICTED: PDZ and LIM domain protein 5 isoform X8 [Sus scrofa]
gi|545846669	201.72	26	13	13	64091	PREDICTED: PDZ and LIM domain protein 5 isoform X7 [Sus scrofa]
gi|545834084	201.57	59	13	12	21259	PREDICTED: cell division control protein 42 homolog isoform X1 [Sus scrofa]
gi|545810010	201.48	28	13	13	66169	PREDICTED: syntaxin-binding protein 2 isoform X3 [Sus scrofa]
gi|311248566	201.48	28	13	13	66483	PREDICTED: syntaxin-binding protein 2 isoform X1 [Sus scrofa]
gi|164023822	201.32	45	20	20	29482	60S ribosomal protein L7 [Sus scrofa]
gi|350587143	201.3	23	12	12	49111	PREDICTED: legumain isoform X1 [Sus scrofa]
gi|346716090	201.14	53	15	15	32281	thioredoxin-like protein 1 [Sus scrofa]
gi|545870452	200.87	25	14	14	63600	PREDICTED: sphingosine-1-phosphate lyase 1 isoform X5 [Sus scrofa]
gi|347300273	200.83	9	16	13	273355	cation-independent mannose-6-phosphate receptor precursor [Sus scrofa]
gi|47523618	200.75	25	13	13	51630	citrate synthase mitochondrial precursor [Sus scrofa]
gi|545875372	200.73	27	16	16	79540	PREDICTED: NADH-ubiquinone oxidoreductase 75 kDa subunit mitochondrial isoform X3 [Sus scrofa]
gi|311272935	200.73	27	16	16	79540	PREDICTED: NADH-ubiquinone oxidoreductase 75 kDa subunit mitochondrial isoformX1 [Sus scrofa]
gi|545811613	200.65	24	20	18	111313	PREDICTED: IQ motif containing GTPase activating protein 2 [Sus scrofa]
gi|350583566	200.51	31	11	11	58636	PREDICTED: serine--tRNA ligase cytoplasmic [Sus scrofa]
gi|311247240	200.43	22	15	15	100136	PREDICTED: splicing factor 3B subunit 2 isoform X1 [Sus scrofa]
gi|545825485	200.42	39	17	14	38804	PREDICTED: heterogeneous nuclear ribonucleoprotein A1 isoform X1 [Sus scrofa]
gi|545825488	200.42	45	17	14	34196	PREDICTED: heterogeneous nuclear ribonucleoprotein A1 isoform X2 [Sus scrofa]
gi|116175259	200.42	45	17	14	34196	heterogeneous nuclear ribonucleoprotein A1 [Sus scrofa]
gi|118403904	200.35	69	13	13	19936	protein DJ-1 [Sus scrofa]
gi|346421411	200.22	31	11	9	49185	proteasome (prosome macropain) 26S subunit ATPase 1 [Sus scrofa]
gi|335301749	200.03	57	11	11	32790	PREDICTED: inorganic pyrophosphatase [Sus scrofa]
gi|335304552	199.99	25	14	13	73582	PREDICTED: acetyl-coenzyme A synthetase 2-like mitochondrial isoform X1 [Sus scrofa]
gi|545870030	199.94	14	14	1	104567	PREDICTED: alpha-actinin-2 isoform X2 [Sus scrofa]
gi|343962580	199.94	14	14	1	103731	alpha-actinin-2 [Sus scrofa]
gi|545870028	199.94	14	14	1	103798	PREDICTED: alpha-actinin-2 isoform X1 [Sus scrofa]
gi|545865526	199.7	37	12	10	50440	PREDICTED: serine/threonine-protein kinase PAK 2 partial [Sus scrofa]
gi|194042094	199.69	22	11	11	71400	PREDICTED: shootin-1 isoformX1 [Sus scrofa]
gi|545872187	199.69	25	11	11	64321	PREDICTED: shootin-1 isoform X5 [Sus scrofa]
gi|335300836	199.47	42	11	11	28826	PREDICTED: ES1 protein homolog mitochondrial isoform X1 [Sus scrofa]
gi|545834779	199.08	36	20	20	63136	PREDICTED: LOW QUALITY PROTEIN: tyrosine--tRNA ligase cytoplasmic [Sus scrofa]
gi|335302749	199	33	17	1	48422	PREDICTED: heterogeneous nuclear ribonucleoproteins A2/B1-like [Sus scrofa]
gi|335285948	198.97	26	14	14	70327	PREDICTED: very long-chain specific acyl-CoA dehydrogenase mitochondrial-like isoformX1 [Sus scrofa]
gi|545819203	198.97	26	14	14	69844	PREDICTED: very long-chain specific acyl-CoA dehydrogenase mitochondrial-like isoform X3 [Sus scrofa]
gi|178056516	198.9	23	12	12	74710	beta-glucuronidase precursor [Sus scrofa]
gi|335286747	198.57	42	9	9	27105	PREDICTED: hepatoma-derived growth factor [Sus scrofa]
gi|311250750	198.57	37	13	13	42867	PREDICTED: 26S proteasome non-ATPase regulatory subunit 13 isoform X1 [Sus scrofa]
gi|350578528	198.55	46	11	5	21099	PREDICTED: peptidyl-prolyl cis-trans isomerase B partial [Sus scrofa]
gi|545894785	198.48	22	11	3	48059	PREDICTED: heterogeneous nuclear ribonucleoprotein H2 [Sus scrofa]
gi|311248177	198.33	37	11	11	29556	PREDICTED: proteasome subunit alpha type-1 [Sus scrofa]
gi|545824693	198.07	24	13	13	61044	PREDICTED: eukaryotic translation initiation factor 3 subunit L isoform X1 [Sus scrofa]
gi|545811831	198	18	14	14	110171	PREDICTED: LOW QUALITY PROTEIN: endoplasmic reticulum aminopeptidase 1 [Sus scrofa]
gi|545837909	197.6	38	13	8	22411	PREDICTED: LOW QUALITY PROTEIN: histone H1.5 [Sus scrofa]
gi|545870745	197.46	39	13	12	41095	PREDICTED: annexin A11 isoform X3 [Sus scrofa]
gi|545870743	197.46	35	13	12	45499	PREDICTED: annexin A11 isoform X2 [Sus scrofa]
gi|194042189	197.46	29	13	12	53943	PREDICTED: annexin A11 isoform X1 [Sus scrofa]
gi|47523692	197.2	70	18	18	11829	thioredoxin [Sus scrofa]
gi|545884391	197.15	31	16	16	60113	PREDICTED: glycerol kinase isoform X4 [Sus scrofa]
gi|545884389	197.15	28	16	16	65466	PREDICTED: glycerol kinase isoform X3 [Sus scrofa]
gi|545884387	197.15	29	16	16	64800	PREDICTED: glycerol kinase isoform X2 [Sus scrofa]
gi|545884385	197.15	27	16	16	67306	PREDICTED: glycerol kinase isoform X1 [Sus scrofa]
gi|545806388	197.05	22	14	14	81739	PREDICTED: calpain-1 catalytic subunit isoform X2 [Sus scrofa]
gi|545806385	197.05	22	14	14	81739	PREDICTED: calpain-1 catalytic subunit isoform X1 [Sus scrofa]
gi|545808996	197	31	10	2	49590	PREDICTED: ATP-dependent RNA helicase DDX39A isoform X3 [Sus scrofa]
gi|545809000	197	31	10	2	49089	PREDICTED: ATP-dependent RNA helicase DDX39A isoform X5 [Sus scrofa]
gi|545808998	197	31	10	2	49089	PREDICTED: ATP-dependent RNA helicase DDX39A isoform X4 [Sus scrofa]
gi|545808994	197	28	10	2	54345	PREDICTED: ATP-dependent RNA helicase DDX39A isoformX1 [Sus scrofa]
gi|545808992	197	26	10	2	58441	PREDICTED: ATP-dependent RNA helicase DDX39A isoform X2 [Sus scrofa]
gi|305855130	196.98	15	13	13	140236	valyl-tRNA synthetase [Sus scrofa]
gi|194042379	196.56	30	16	16	77771	PREDICTED: arachidonate 5-lipoxygenase isoform X1 [Sus scrofa]
gi|196259974	196.51	52	14	14	27614	gamma-interferon-inducible-lysosomal thiol reductase precursor [Sus scrofa]
gi|545827312	196.48	44	11	7	38810	PREDICTED: Y-box-binding protein 3 isoform X3 [Sus scrofa]
gi|311256155	196.48	42	11	7	40649	PREDICTED: Y-box-binding protein 3 isoformX1 [Sus scrofa]
gi|335288453	196.48	51	11	7	32695	PREDICTED: Y-box-binding protein 3 isoformX2 [Sus scrofa]
gi|545831180	196.03	24	13	3	80978	PREDICTED: rho guanine nucleotide exchange factor 1-like isoform X2 [Sus scrofa]
gi|545831183	196.03	24	13	3	80891	PREDICTED: rho guanine nucleotide exchange factor 1-like isoform X3 [Sus scrofa]
gi|545831186	196.03	24	13	3	80352	PREDICTED: rho guanine nucleotide exchange factor 1-like isoform X4 [Sus scrofa]
gi|335296245	195.87	50	14	14	20644	PREDICTED: cysteine and glycine-rich protein 1-like isoform 1 [Sus scrofa]
gi|335296249	195.87	52	14	14	20119	PREDICTED: cysteine and glycine-rich protein 1-like isoform 3 [Sus scrofa]
gi|545886558	195.67	7	11	11	227383	PREDICTED: LOW QUALITY PROTEIN: dedicator of cytokinesis protein 11 [Sus scrofa]
gi|335310107	195.35	38	13	13	54103	PREDICTED: non-POU domain-containing octamer-binding protein [Sus scrofa]
gi|545879902	195.19	33	10	10	40814	PREDICTED: NSFL1 (p97) cofactor (p47) isoform X1 [Sus scrofa]
gi|346986445	195.19	33	10	10	40571	NSFL1 (p97) cofactor (p47) [Sus scrofa]
gi|311263403	195.04	75	10	10	17745	PREDICTED: ragulator complex protein LAMTOR1 [Sus scrofa]
gi|343488474	194.88	52	10	8	24805	elongation factor 1-beta [Sus scrofa]
gi|335309939	194.66	28	23	23	78228	PREDICTED: nucleolin-like [Sus scrofa]
gi|545813611	194.54	38	12	4	28303	PREDICTED: 14-3-3 protein gamma isoform X2 [Sus scrofa]
gi|350581487	194.54	38	12	4	28303	PREDICTED: 14-3-3 protein gamma isoform X1 [Sus scrofa]
gi|178056616	194.43	51	9	8	21310	rho-related GTP-binding protein RhoG [Sus scrofa]
gi|311252239	194.42	26	15	15	67207	PREDICTED: all-trans-retinol 13 14-reductase [Sus scrofa]
gi|343887360	193.97	48	10	10	27867	proteasome (prosome macropain) subunit alpha type [Sus scrofa]
gi|545817176	193.87	38	11	5	26101	PREDICTED: ras-related protein Rab-1A isoform X1 [Sus scrofa]
gi|545817181	193.87	42	11	5	24430	PREDICTED: ras-related protein Rab-1A isoform X2 [Sus scrofa]
gi|545820546	193.63	24	12	12	56599	PREDICTED: eukaryotic translation initiation factor 3 subunit E [Sus scrofa]
gi|545850620	193.61	33	13	13	55374	PREDICTED: nicotinamide phosphoribosyltransferase isoform X1 [Sus scrofa]
gi|72535204	193.61	33	13	13	55374	nicotinamide phosphoribosyltransferase [Sus scrofa]
gi|545850623	193.61	34	13	13	54035	PREDICTED: nicotinamide phosphoribosyltransferase isoform X2 [Sus scrofa]
gi|113205874	193.6	41	7	7	23370	ATP synthase subunit O mitochondrial precursor [Sus scrofa]
gi|47522712	193.39	34	10	10	35614	pyridoxal kinase [Sus scrofa]
gi|166796059	193.34	48	12	12	35499	aminoacyl tRNA synthase complex-interacting multifunctional protein 1 [Sus scrofa]
gi|335309813	193.25	74	12	12	17026	PREDICTED: coactosin-like protein-like partial [Sus scrofa]
gi|545874801	193.24	35	12	10	39652	PREDICTED: heterogeneous nuclear ribonucleoprotein A3 isoform X3 [Sus scrofa]
gi|311272700	193.24	35	12	10	39652	PREDICTED: heterogeneous nuclear ribonucleoprotein A3 isoformX1 [Sus scrofa]
gi|545874803	193.24	35	12	10	39595	PREDICTED: heterogeneous nuclear ribonucleoprotein A3 isoform X4 [Sus scrofa]
gi|47523276	193	35	15	4	44895	phosphoglycerate kinase 2 [Sus scrofa]
gi|545821785	192.86	28	12	12	54072	PREDICTED: V-type proton ATPase subunit H isoform X1 [Sus scrofa]
gi|47523554	192.86	27	12	12	55866	V-type proton ATPase subunit H [Sus scrofa]
gi|545829297	192.84	17	11	11	105806	PREDICTED: alanine--tRNA ligase cytoplasmic isoform X2 [Sus scrofa]
gi|545829295	192.84	15	11	11	114847	PREDICTED: alanine--tRNA ligase cytoplasmic isoform X1 [Sus scrofa]
gi|346986351	192.69	32	12	12	39273	pyruvate dehydrogenase E1 component subunit beta mitochondrial [Sus scrofa]
gi|311269387	192.51	8	13	13	254596	PREDICTED: LOW QUALITY PROTEIN: dnaJ homolog subfamily C member 13 [Sus scrofa]
gi|545834766	192.42	28	12	6	47656	PREDICTED: histone-binding protein RBBP4 isoform X1 [Sus scrofa]
gi|264681454	192.39	32	10	10	43691	S-adenosylmethionine synthase isoform type-2 [Sus scrofa]
gi|47522940	192.26	23	10	10	54185	dihydrolipoyl dehydrogenase mitochondrial precursor [Sus scrofa]
gi|545894465	192.1	50	12	11	19515	PREDICTED: 14-3-3 protein epsilon-like [Sus scrofa]
gi|47523086	191.79	59	12	12	17324	peroxiredoxin-5 mitochondrial [Sus scrofa]
gi|194043292	191.69	53	13	7	28212	PREDICTED: 14-3-3 protein eta [Sus scrofa]
gi|288860138	191.41	18	12	12	107123	coatomer subunit beta [Sus scrofa]
gi|335282038	191.34	20	13	13	38507	PREDICTED: CD44 antigen isoform X5 [Sus scrofa]
gi|350580163	191.34	18	13	13	40889	PREDICTED: CD44 antigen isoform X6 [Sus scrofa]
gi|335282036	191.34	16	13	13	48052	PREDICTED: CD44 antigen isoform X4 [Sus scrofa]
gi|311247987	191.34	14	13	13	54634	PREDICTED: CD44 antigen isoformX3 [Sus scrofa]
gi|545807966	191.34	13	13	13	59581	PREDICTED: CD44 antigen isoform X10 [Sus scrofa]
gi|545807968	191.34	13	13	13	59510	PREDICTED: CD44 antigen isoform X11 [Sus scrofa]
gi|545807962	191.34	12	13	13	64506	PREDICTED: CD44 antigen isoform X8 [Sus scrofa]
gi|545807964	191.34	12	13	13	64221	PREDICTED: CD44 antigen isoform X9 [Sus scrofa]
gi|545807960	191.34	10	13	13	76707	PREDICTED: CD44 antigen isoform X7 [Sus scrofa]
gi|311247983	191.34	10	13	13	77566	PREDICTED: CD44 antigen isoformX1 [Sus scrofa]
gi|311247985	191.34	9	13	13	82470	PREDICTED: CD44 antigen isoformX2 [Sus scrofa]
gi|545894361	191.28	20	10	9	55607	PREDICTED: uridine phosphorylase 1-like [Sus scrofa]
gi|194044922	190.99	52	19	6	32955	PREDICTED: ADP/ATP translocase 2 [Sus scrofa]
gi|545824615	190.8	22	12	12	84774	PREDICTED: SUN domain-containing protein 2 isoform X1 [Sus scrofa]
gi|545824617	190.8	22	12	12	81595	PREDICTED: SUN domain-containing protein 2 isoform X2 [Sus scrofa]
gi|545824619	190.8	22	12	12	81466	PREDICTED: SUN domain-containing protein 2 isoform X3 [Sus scrofa]
gi|172072661	190.75	29	14	14	55238	tRNA-splicing ligase RtcB homolog [Sus scrofa]
gi|545826497	190.55	46	10	4	20825	PREDICTED: ras-related protein Rap-1b [Sus scrofa]
gi|350596871	190.55	46	10	4	20825	PREDICTED: ras-related protein Rap-1b-like [Sus scrofa]
gi|311262216	190.51	28	13	13	74643	PREDICTED: LOW QUALITY PROTEIN: signal recognition particle subunit SRP72 [Sus scrofa]
gi|311255888	189.7	19	17	17	136375	PREDICTED: cullin-associated NEDD8-dissociated protein 1 [Sus scrofa]
gi|178056588	189.62	46	10	4	22112	ras-related protein Rab-1B [Sus scrofa]
gi|545876461	189.53	15	12	12	127177	PREDICTED: LOW QUALITY PROTEIN: vigilin [Sus scrofa]
gi|47522760	189.49	38	16	16	47586	long-chain 3-ketoacyl-CoA thiolase [Sus scrofa]
gi|178056474	189.4	20	9	9	45347	lysosomal acid lipase/cholesteryl ester hydrolase precursor [Sus scrofa]
gi|545871130	189.4	20	9	9	45313	PREDICTED: lysosomal acid lipase/cholesteryl ester hydrolase isoform X1 [Sus scrofa]
gi|350592508	189.36	21	9	9	58449	PREDICTED: putative phospholipase B-like 2 isoform 1 [Sus scrofa]
gi|47523650	189.17	30	11	11	39640	tropomodulin-3 [Sus scrofa]
gi|545877574	189.01	33	7	1	34616	PREDICTED: LOW QUALITY PROTEIN: actin beta-like 2 [Sus scrofa]
gi|154147644	188.8	29	15	8	46841	eukaryotic initiation factor 4A-III [Sus scrofa]
gi|295444954	188.79	50	11	11	15893	RNA-binding region containing protein 2-like [Sus scrofa]
gi|545822838	188.79	50	11	11	15893	PREDICTED: S100 calcium binding protein A9 isoform X1 [Sus scrofa]
gi|335280483	188.78	8	11	11	238579	PREDICTED: LOW QUALITY PROTEIN: dedicator of cytokinesis protein 8 isoform 2 [Sus scrofa]
gi|212549621	188.67	57	13	13	25206	growth factor receptor-bound protein 2 [Sus scrofa]
gi|295444972	188.61	31	11	11	49012	alpha-galactosidase A [Sus scrofa]
gi|47523702	188.56	11	11	11	141963	Niemann-Pick C1 protein precursor [Sus scrofa]
gi|350584473	188.03	41	13	13	26123	PREDICTED: V-type proton ATPase subunit E 1 isoformX2 [Sus scrofa]
gi|194036463	187.84	46	9	3	20987	PREDICTED: ras-related protein Rap-1A isoform 1 [Sus scrofa]
gi|335287176	187.84	46	9	3	20987	PREDICTED: ras-related protein Rap-1A isoform 2 [Sus scrofa]
gi|545823669	187.81	19	16	16	113323	PREDICTED: putative helicase MOV-10 isoform X1 [Sus scrofa]
gi|545823671	187.81	19	16	16	112116	PREDICTED: putative helicase MOV-10 isoform X2 [Sus scrofa]
gi|545841962	187.57	41	11	11	36108	PREDICTED: eukaryotic translation initiation factor 2 subunit 1 isoform X2 [Sus scrofa]
gi|194038445	187.57	41	11	11	36108	PREDICTED: eukaryotic translation initiation factor 2 subunit 1 isoformX1 [Sus scrofa]
gi|212549623	187.57	29	10	9	47016	endoplasmic reticulum resident protein 44 precursor [Sus scrofa]
gi|545824788	187.43	32	8	8	33440	PREDICTED: thiosulfate sulfurtransferase isoform X2 [Sus scrofa]
gi|84619524	187.3	20	11	10	74479	long-chain-fatty-acid--CoA ligase 4 [Sus scrofa]
gi|545886306	187.3	20	11	10	74479	PREDICTED: long-chain-fatty-acid--CoA ligase 4 isoform X4 [Sus scrofa]
gi|545886303	187.3	20	11	10	74479	PREDICTED: long-chain-fatty-acid--CoA ligase 4 isoform X3 [Sus scrofa]
gi|545886301	187.3	19	11	10	79260	PREDICTED: long-chain-fatty-acid--CoA ligase 4 isoform X2 [Sus scrofa]
gi|545886298	187.3	19	11	10	79260	PREDICTED: long-chain-fatty-acid--CoA ligase 4 isoform X1 [Sus scrofa]
gi|545886309	187.3	19	11	10	79277	PREDICTED: long-chain-fatty-acid--CoA ligase 4 isoform X5 [Sus scrofa]
gi|545825192	187.07	47	14	10	38222	PREDICTED: poly(rC) binding protein 2 isoform X16 [Sus scrofa]
gi|545825194	187.07	47	14	10	38151	PREDICTED: poly(rC) binding protein 2 isoform X17 [Sus scrofa]
gi|545797910	186.93	15	11	11	98155	PREDICTED: LOW QUALITY PROTEIN: ectonucleotide pyrophosphatase/phosphodiesterase family member 1 [Sus scrofa]
gi|350583728	186.85	33	12	12	55589	PREDICTED: protein kinase C and casein kinase substrate in neurons protein 2 [Sus scrofa]
gi|212549625	186.76	44	14	14	29875	40S ribosomal protein S3a [Sus scrofa]
gi|545856272	186.68	17	10	3	72296	PREDICTED: fatty acid synthase-like partial [Sus scrofa]
gi|298104120	186.62	48	7	7	13724	V-type proton ATPase subunit G 1 [Sus scrofa]
gi|350582856	186.56	52	13	1	28469	PREDICTED: elongation factor 1-delta isoformX2 [Sus scrofa]
gi|194041937	186.37	29	10	8	42614	PREDICTED: alpha-centractin [Sus scrofa]
gi|343790912	186.36	62	12	7	21450	ras-related C3 botulinum toxin substrate 1 (rho family small GTP binding protein Rac1) [Sus scrofa]
gi|545891932	186.34	28	10	10	49627	PREDICTED: dynactin subunit 2 [Sus scrofa]
gi|545804271	186.15	59	11	10	23897	PREDICTED: ras-related protein Rab-14 isoform X1 [Sus scrofa]
gi|72535182	186.15	59	11	10	23927	ras-related protein Rab-14 [Sus scrofa]
gi|47522702	186.07	42	16	15	36539	alcohol dehydrogenase [NADP(+)] [Sus scrofa]
gi|545826628	186	19	9	8	45374	PREDICTED: nucleosome assembly protein 1-like 1 isoform X2 [Sus scrofa]
gi|346716193	186	19	9	8	45374	nucleosome assembly protein 1-like 1 [Sus scrofa]
gi|545826625	186	19	9	8	45374	PREDICTED: nucleosome assembly protein 1-like 1 isoform X1 [Sus scrofa]
gi|346716195	186	19	9	8	45374	nucleosome assembly protein 1-like 1 [Sus scrofa]
gi|303228252	185.94	25	16	16	76655	glucosamine--fructose-6-phosphate aminotransferase [isomerizing] 1 [Sus scrofa]
gi|305855162	185.76	27	8	8	36135	ELAV-like protein 1 [Sus scrofa]
gi|545847383	185.67	9	13	13	236052	PREDICTED: nuclear mitotic apparatus protein 1 isoform X6 [Sus scrofa]
gi|545847377	185.67	9	13	13	235243	PREDICTED: nuclear mitotic apparatus protein 1 isoform X3 [Sus scrofa]
gi|545847373	185.67	9	13	13	235243	PREDICTED: nuclear mitotic apparatus protein 1 isoform X1 [Sus scrofa]
gi|545847379	185.67	9	13	13	235243	PREDICTED: nuclear mitotic apparatus protein 1 isoform X4 [Sus scrofa]
gi|545847375	185.67	9	13	13	235243	PREDICTED: nuclear mitotic apparatus protein 1 isoform X2 [Sus scrofa]
gi|545847381	185.67	9	13	13	235243	PREDICTED: nuclear mitotic apparatus protein 1 isoform X5 [Sus scrofa]
gi|545847385	185.67	9	13	13	235114	PREDICTED: nuclear mitotic apparatus protein 1 isoform X7 [Sus scrofa]
gi|545847387	185.67	9	13	13	233499	PREDICTED: nuclear mitotic apparatus protein 1 isoform X8 [Sus scrofa]
gi|545853305	185.56	10	14	14	243959	PREDICTED: supervillin-like isoform X1 [Sus scrofa]
gi|545853308	185.56	12	14	14	199125	PREDICTED: supervillin-like isoform X2 [Sus scrofa]
gi|335287916	185.55	14	13	13	115442	PREDICTED: integrin alpha-5 isoform 1 [Sus scrofa]
gi|58332866	185.39	55	8	8	21070	heme-binding protein 1 [Sus scrofa]
gi|545808929	185.32	20	8	8	68563	PREDICTED: ilvB (bacterial acetolactate synthase)-like isoform X2 [Sus scrofa]
gi|335282824	185.32	20	8	8	67773	PREDICTED: ilvB (bacterial acetolactate synthase)-like isoform X1 [Sus scrofa]
gi|545808932	185.32	20	8	8	67773	PREDICTED: ilvB (bacterial acetolactate synthase)-like isoform X3 [Sus scrofa]
gi|545812271	185.31	36	10	9	30727	PREDICTED: voltage-dependent anion-selective channel protein 1 isoform X2 [Sus scrofa]
gi|47522750	185.31	36	10	9	30727	voltage-dependent anion-selective channel protein 1 [Sus scrofa]
gi|545812269	185.31	36	10	9	30727	PREDICTED: voltage-dependent anion-selective channel protein 1 isoform X1 [Sus scrofa]
gi|545812273	185.31	36	10	9	30727	PREDICTED: voltage-dependent anion-selective channel protein 1 isoform X3 [Sus scrofa]
gi|545812275	185.31	36	10	9	30727	PREDICTED: voltage-dependent anion-selective channel protein 1 isoform X4 [Sus scrofa]
gi|350594202	184.78	24	15	15	77576	PREDICTED: threonine--tRNA ligase cytoplasmic-like [Sus scrofa]
gi|346421435	184.65	37	10	10	38049	sorbitol dehydrogenase [Sus scrofa]
gi|47523794	184.57	49	12	12	31593	voltage-dependent anion-selective channel protein 2 [Sus scrofa]
gi|194044484	184.47	38	9	9	38273	PREDICTED: eukaryotic translation initiation factor 2 subunit 2 [Sus scrofa]
gi|237681312	184.39	46	13	13	10745	protein S100-A12 [Sus scrofa]
gi|545819512	184.37	39	10	10	28025	PREDICTED: 60S ribosomal protein L8 [Sus scrofa]
gi|47522836	184.37	45	9	9	23740	osteoclast-stimulating factor 1 [Sus scrofa]
gi|350582111	184.34	9	7	7	137912	PREDICTED: LOW QUALITY PROTEIN: eukaryotic translation initiation factor 5B [Sus scrofa]
gi|162951821	184.27	26	11	11	31961	heterogeneous nuclear ribonucleoprotein A/B [Sus scrofa]
gi|335285342	184.18	22	8	8	40067	PREDICTED: pleckstrin isoform X1 [Sus scrofa]
gi|545817119	184.18	22	8	8	40067	PREDICTED: pleckstrin isoform X2 [Sus scrofa]
gi|335279372	184.04	44	8	8	31636	PREDICTED: LOW QUALITY PROTEIN: myristoylated alanine-rich C-kinase substrate [Sus scrofa]
gi|346644766	183.91	28	13	13	46607	sorting nexin 6 [Sus scrofa]
gi|545838054	183.86	31	9	1	29548	PREDICTED: BOLA class I histocompatibility antigen alpha chain BL3-6 isoform X2 [Sus scrofa]
gi|178056464	183.7	25	13	13	60590	beta-hexosaminidase subunit alpha precursor [Sus scrofa]
gi|178057125	183.61	28	9	9	33791	cathepsin Z precursor [Sus scrofa]
gi|545835769	183.6	26	11	3	63919	PREDICTED: phosphoglucomutase-1 isoform X1 [Sus scrofa]
gi|256838109	183.58	30	12	12	39990	phosphate carrier protein mitochondrial [Sus scrofa]
gi|545807336	183.57	25	12	10	66671	PREDICTED: protein FAM111A isoform X2 [Sus scrofa]
gi|545807333	183.57	24	12	10	68857	PREDICTED: protein FAM111A isoform X1 [Sus scrofa]
gi|545832379	183.52	36	10	10	30920	PREDICTED: electron transfer flavoprotein subunit beta isoform X1 [Sus scrofa]
gi|328550534	183.52	40	10	10	27764	electron transfer flavoprotein subunit beta [Sus scrofa]
gi|311261216	183.43	16	12	12	101094	PREDICTED: c-1-tetrahydrofolate synthase cytoplasmic [Sus scrofa]
gi|311276869	183.42	24	9	5	49042	PREDICTED: septin-6 isoformX2 [Sus scrofa]
gi|545886499	183.42	24	9	5	49042	PREDICTED: septin-6 isoform X3 [Sus scrofa]
gi|545886507	183.42	25	9	5	48748	PREDICTED: septin-6 isoform X5 [Sus scrofa]
gi|311276873	183.42	25	9	5	48748	PREDICTED: septin-6 isoformX1 [Sus scrofa]
gi|545886502	183.42	24	9	5	49592	PREDICTED: septin-6 isoform X4 [Sus scrofa]
gi|545828174	183.37	27	9	9	46316	PREDICTED: thymopoietin isoform X3 [Sus scrofa]
gi|545828177	183.37	29	9	9	42898	PREDICTED: thymopoietin isoform X4 [Sus scrofa]
gi|545828171	183.37	25	9	9	50679	PREDICTED: thymopoietin isoform X2 [Sus scrofa]
gi|83921643	183	44	12	12	27745	serine/arginine-rich splicing factor 1 [Sus scrofa]
gi|545887731	182.9	22	11	11	51158	PREDICTED: eukaryotic translation initiation factor 2 subunit 3 isoform X3 [Sus scrofa]
gi|545887728	182.9	22	11	11	51158	PREDICTED: eukaryotic translation initiation factor 2 subunit 3 isoform X2 [Sus scrofa]
gi|350595581	182.9	22	11	11	51066	PREDICTED: eukaryotic translation initiation factor 2 subunit 3-like [Sus scrofa]
gi|545858761	182.82	47	11	4	17109	PREDICTED: nucleoside diphosphate kinase A isoform X1 [Sus scrofa]
gi|325652098	182.82	47	11	4	17109	nucleoside diphosphate kinase A [Sus scrofa]
gi|347300222	182.63	28	13	10	48043	basic leucine zipper and W2 domain-containing protein 1 [Sus scrofa]
gi|164664444	182.09	35	11	11	41723	alpha-2-macroglobulin receptor-associated protein precursor [Sus scrofa]
gi|298104076	182.03	50	10	10	31236	enoyl-CoA hydratase mitochondrial [Sus scrofa]
gi|392513700	181.81	16	13	13	98236	vav 1 guanine nucleotide exchange factor [Sus scrofa]
gi|270289750	181.68	14	11	11	58520	non-specific lipid-transfer protein [Sus scrofa]
gi|350586177	181.68	55	11	11	15216	PREDICTED: non-specific lipid-transfer protein-like [Sus scrofa]
gi|345090969	181.56	43	11	11	41555	septin 2 [Sus scrofa]
gi|350538593	181.13	19	10	2	61725	phosphoglucomutase-1 [Sus scrofa]
gi|347300323	181.08	40	11	11	28471	thioredoxin-dependent peroxide reductase mitochondrial [Sus scrofa]
gi|113205888	181.07	25	11	11	56921	aldehyde dehydrogenase mitochondrial precursor [Sus scrofa]
gi|346986432	180.98	48	9	1	21768	ras homolog gene family member A [Sus scrofa]
gi|47523784	180.97	71	11	11	14515	40S ribosomal protein S12 [Sus scrofa]
gi|545839153	180.83	34	9	9	24744	PREDICTED: 60S ribosomal protein L10a isoform X8 [Sus scrofa]
gi|545839150	180.83	34	9	9	24831	PREDICTED: 60S ribosomal protein L10a isoform X7 [Sus scrofa]
gi|545835570	180.8	22	12	11	72329	PREDICTED: far upstream element-binding protein 1 isoform X7 [Sus scrofa]
gi|545835575	180.8	23	12	11	69881	PREDICTED: far upstream element-binding protein 1 isoform X1 [Sus scrofa]
gi|545869137	180.79	33	10	1	40729	PREDICTED: short-chain specific acyl-CoA dehydrogenase mitochondrial isoform X1 [Sus scrofa]
gi|350276172	180.7	31	8	8	34853	leucine-rich repeat-containing protein 59 [Sus scrofa]
gi|347300165	180.65	40	9	9	29484	proteasome subunit alpha type-4 [Sus scrofa]
gi|350587377	180.6	41	9	9	25483	PREDICTED: cytosol aminopeptidase-like [Sus scrofa]
gi|311260174	180.58	36	11	11	30685	PREDICTED: proteasome subunit beta type-8 [Sus scrofa]
gi|72535168	180.49	34	9	9	47900	perilipin-3 [Sus scrofa]
gi|346986315	180.46	34	10	10	33311	alpha-soluble NSF attachment protein [Sus scrofa]
gi|164023818	180.44	23	9	9	45292	neutrophil cytosol factor 1 [Sus scrofa]
gi|545823065	180.34	43	10	10	11203	PREDICTED: protein S100-A10 isoform X4 [Sus scrofa]
gi|335286915	180.34	43	10	10	11203	PREDICTED: protein S100-A10 isoformX2 [Sus scrofa]
gi|545823062	180.34	43	10	10	11203	PREDICTED: protein S100-A10 isoform X3 [Sus scrofa]
gi|632794818	180.34	43	10	10	11203	S100 calcium binding protein A10 [Sus scrofa]
gi|545852635	180.3	17	9	9	62115	PREDICTED: receptor-type tyrosine-protein phosphatase C partial [Sus scrofa]
gi|47522916	180.25	37	10	10	27419	glutathione S-transferase omega-1 [Sus scrofa]
gi|350592528	180.18	31	10	10	29230	PREDICTED: endoplasmic reticulum resident protein 29 [Sus scrofa]
gi|345091067	180.17	35	11	11	40898	aldo-keto reductase family 7 member A2 (aflatoxin aldehyde reductase) [Sus scrofa]
gi|47522764	180.13	12	7	7	88266	integrin beta-1 precursor [Sus scrofa]
gi|545870379	180.11	15	10	10	87194	PREDICTED: nucleolar RNA helicase 2 [Sus scrofa]
gi|545887600	180.08	52	9	9	18531	PREDICTED: glucose-6-phosphate 1-dehydrogenase X-like isoform X2 [Sus scrofa]
gi|545887597	180.08	42	9	9	22644	PREDICTED: glucose-6-phosphate 1-dehydrogenase X-like isoform X1 [Sus scrofa]
gi|356582293	179.95	14	10	10	90973	DEAH (Asp-Glu-Ala-His) box polypeptide 15 [Sus scrofa]
gi|545809077	179.87	34	12	12	34210	PREDICTED: deoxyribonuclease-2-alpha isoform X3 [Sus scrofa]
gi|47523470	179.87	29	12	12	40183	deoxyribonuclease-2-alpha precursor [Sus scrofa]
gi|545809075	179.87	29	12	12	40215	PREDICTED: deoxyribonuclease-2-alpha isoform X2 [Sus scrofa]
gi|545809073	179.87	29	12	12	40243	PREDICTED: deoxyribonuclease-2-alpha isoform X1 [Sus scrofa]
gi|545825997	179.86	50	10	10	26684	PREDICTED: proliferation-associated protein 2G4-like [Sus scrofa]
gi|350584866	179.31	10	10	10	137773	PREDICTED: Golgi apparatus protein 1 isoformX1 [Sus scrofa]
gi|350584868	179.31	10	10	10	139000	PREDICTED: Golgi apparatus protein 1 isoformX2 [Sus scrofa]
gi|545829276	179.31	11	10	10	136422	PREDICTED: Golgi apparatus protein 1 isoform X3 [Sus scrofa]
gi|545888279	179.23	33	9	5	47953	PREDICTED: ruvB-like 1-like partial [Sus scrofa]
gi|345091002	179.19	35	11	11	38308	nuclear distribution gene C homolog [Sus scrofa]
gi|545893381	179.02	21	9	9	45111	PREDICTED: LOW QUALITY PROTEIN: coronin-1A partial [Sus scrofa]
gi|350578174	178.93	15	8	8	51433	PREDICTED: sphingomyelin phosphodiesterase acid-like 3A [Sus scrofa]
gi|343780936	178.84	36	11	10	36926	heterogeneous nuclear ribonucleoprotein H3 [Sus scrofa]
gi|47523292	178.63	52	10	10	24118	CD74 antigen [Sus scrofa]
gi|343790897	178.29	42	7	7	26613	eukaryotic translation initiation factor [Sus scrofa]
gi|545811106	178.27	35	9	9	51551	PREDICTED: sequestosome-1 isoform X1 [Sus scrofa]
gi|335288415	177.87	37	10	10	38502	PREDICTED: serine-threonine kinase receptor-associated protein [Sus scrofa]
gi|545831915	177.79	56	10	10	22172	PREDICTED: 17-beta-hydroxysteroid dehydrogenase 14 [Sus scrofa]
gi|48675931	177.56	49	6	6	15524	40S ribosomal protein S17 [Sus scrofa]
gi|363814526	177.56	11	13	13	165583	macrophage mannose receptor 1 precursor [Sus scrofa]
gi|346644699	177.55	28	8	8	32103	protein SET [Sus scrofa]
gi|311249251	177.41	50	10	10	27535	PREDICTED: 6-phosphogluconolactonase isoform X1 [Sus scrofa]
gi|545883378	177.34	23	12	12	69778	PREDICTED: glycine--tRNA ligase isoform X2 [Sus scrofa]
gi|350595384	177.34	19	12	12	83260	PREDICTED: glycine--tRNA ligase isoform X1 [Sus scrofa]
gi|350583752	176.61	24	8	8	40260	PREDICTED: hsc70-interacting protein isoform 2 [Sus scrofa]
gi|350583750	176.61	24	8	8	41434	PREDICTED: hsc70-interacting protein isoform 1 [Sus scrofa]
gi|545881923	176.45	21	8	8	59506	PREDICTED: LOW QUALITY PROTEIN: GTPase IMAP family member 4 partial [Sus scrofa]
gi|346986318	176.42	63	8	8	16164	cytidine deaminase [Sus scrofa]
gi|545827421	176.25	25	14	7	47197	PREDICTED: gamma-enolase [Sus scrofa]
gi|311254575	176.05	44	9	1	22006	PREDICTED: rho-related GTP-binding protein RhoC [Sus scrofa]
gi|47522686	175.8	29	10	1	44851	short-chain specific acyl-CoA dehydrogenase mitochondrial precursor [Sus scrofa]
gi|305855180	175.78	36	9	9	30033	catechol O-methyltransferase [Sus scrofa]
gi|545869962	175.78	36	9	9	30043	PREDICTED: catechol O-methyltransferase isoform X2 [Sus scrofa]
gi|545869960	175.78	36	9	9	30043	PREDICTED: catechol O-methyltransferase isoform X1 [Sus scrofa]
gi|349585085	175.65	48	10	2	24488	RAB11B member RAS oncogene family [Sus scrofa]
gi|350581241	175.52	12	10	10	137259	PREDICTED: leucine--tRNA ligase cytoplasmic [Sus scrofa]
gi|298104080	175.33	62	7	6	12784	ribosomal protein L30 [Sus scrofa]
gi|545822990	175.14	27	10	10	43050	PREDICTED: interleukin enhancer-binding factor 2 [Sus scrofa]
gi|545851003	175.12	51	6	6	21269	PREDICTED: calcyclin-binding protein isoform X2 [Sus scrofa]
gi|350589013	175.12	41	6	6	26495	PREDICTED: calcyclin-binding protein isoform X1 [Sus scrofa]
gi|545805528	175.11	76	9	1	11622	PREDICTED: ribosomal protein large P2 isoform X2 [Sus scrofa]
gi|47522814	174.91	22	8	8	69035	dihydrolipoyllysine-residue acetyltransferase component of pyruvate dehydrogenase complex mitochondrial precursor [Sus scrofa]
gi|350580983	174.83	23	7	7	21401	PREDICTED: receptor expression-enhancing protein 5 [Sus scrofa]
gi|311247190	174.56	10	10	2	103240	PREDICTED: alpha-actinin-3-like isoformX1 [Sus scrofa]
gi|311247216	174.56	10	10	2	103240	PREDICTED: alpha-actinin-3-like isoformX1 [Sus scrofa]
gi|545806119	174.56	10	10	2	103751	PREDICTED: alpha-actinin-3-like isoform X3 [Sus scrofa]
gi|545806086	174.56	10	10	2	103751	PREDICTED: alpha-actinin-3-like isoform X3 [Sus scrofa]
gi|545806081	174.56	10	10	2	106220	PREDICTED: alpha-actinin-3-like isoform X2 [Sus scrofa]
gi|545806115	174.56	10	10	2	106220	PREDICTED: alpha-actinin-3-like isoform X2 [Sus scrofa]
gi|545863874	174.55	49	14	14	23642	PREDICTED: ras-related protein Rab-7a-like [Sus scrofa]
gi|545806141	174.3	14	9	9	84623	PREDICTED: dipeptidyl peptidase 3-like isoform X3 [Sus scrofa]
gi|545806051	174.3	14	9	9	84623	PREDICTED: dipeptidyl peptidase 3-like isoform X2 [Sus scrofa]
gi|545806054	174.3	14	9	9	84552	PREDICTED: dipeptidyl peptidase 3-like isoform X3 [Sus scrofa]
gi|350579921	174.3	14	9	9	82738	PREDICTED: dipeptidyl peptidase 3-like isoformX1 [Sus scrofa]
gi|545806063	174.3	14	9	9	82738	PREDICTED: dipeptidyl peptidase 3-like isoform X6 [Sus scrofa]
gi|545806057	174.3	14	9	9	82738	PREDICTED: dipeptidyl peptidase 3-like isoform X4 [Sus scrofa]
gi|545806060	174.3	14	9	9	82738	PREDICTED: dipeptidyl peptidase 3-like isoform X5 [Sus scrofa]
gi|545806138	174.3	13	9	9	85225	PREDICTED: dipeptidyl peptidase 3-like isoform X2 [Sus scrofa]
gi|545806135	174.3	13	9	9	85296	PREDICTED: dipeptidyl peptidase 3-like isoform X1 [Sus scrofa]
gi|545806149	174.3	14	9	9	83411	PREDICTED: dipeptidyl peptidase 3-like isoform X6 [Sus scrofa]
gi|545806146	174.3	14	9	9	83411	PREDICTED: dipeptidyl peptidase 3-like isoform X5 [Sus scrofa]
gi|545806143	174.3	14	9	9	83411	PREDICTED: dipeptidyl peptidase 3-like isoform X4 [Sus scrofa]
gi|545806151	174.3	14	9	9	83411	PREDICTED: dipeptidyl peptidase 3-like isoform X7 [Sus scrofa]
gi|545823819	174.19	24	7	3	40546	PREDICTED: guanine nucleotide-binding protein G(k) subunit alpha isoform X1 [Sus scrofa]
gi|178056392	174.19	24	7	3	40546	guanine nucleotide-binding protein G(k) subunit alpha [Sus scrofa]
gi|545808098	174	26	8	8	42516	PREDICTED: eukaryotic translation initiation factor 3 subunit M [Sus scrofa]
gi|545888104	173.93	60	6	3	16814	PREDICTED: glia maturation factor beta isoform X1 [Sus scrofa]
gi|545834207	173.79	36	10	10	29956	PREDICTED: acyl-protein thioesterase 2 isoform X1 [Sus scrofa]
gi|264681430	173.71	26	8	8	41930	3-ketoacyl-CoA thiolase mitochondrial [Sus scrofa]
gi|47523802	173.65	69	9	9	19595	translationally-controlled tumor protein [Sus scrofa]
gi|167908791	173.46	22	11	8	83991	LIM domain and actin-binding protein 1 [Sus scrofa]
gi|347658971	173.38	45	8	8	18515	ATP synthase H+ transporting mitochondrial Fo complex subunit d [Sus scrofa]
gi|194039403	172.87	16	10	10	92222	PREDICTED: CDC5 cell division cycle 5 [Sus scrofa]
gi|545859635	172.58	16	12	12	141572	PREDICTED: clustered mitochondria protein homolog isoform X1 [Sus scrofa]
gi|213021241	172.58	34	7	7	27446	proteasome subunit alpha type-6 [Sus scrofa]
gi|545841115	172.58	36	7	7	25619	PREDICTED: proteasome subunit alpha type-6 isoform X1 [Sus scrofa]
gi|335292262	172.48	30	10	10	39632	PREDICTED: isocitrate dehydrogenase [NAD] subunit alpha mitochondrial isoform X1 [Sus scrofa]
gi|545840219	172.48	29	10	10	41285	PREDICTED: isocitrate dehydrogenase [NAD] subunit alpha mitochondrial isoform X2 [Sus scrofa]
gi|311249566	172.34	20	10	10	79171	PREDICTED: RUN and FYVE domain-containing protein 1 isoform X1 [Sus scrofa]
gi|346716348	172.14	19	10	10	75346	arginine--tRNA ligase cytoplasmic [Sus scrofa]
gi|545884308	172.08	26	10	10	50095	PREDICTED: LOW QUALITY PROTEIN: acyl-coenzyme A thioesterase 9 mitochondrial [Sus scrofa]
gi|194033405	171.78	26	8	8	41355	PREDICTED: acetyl-CoA acetyltransferase cytosolic [Sus scrofa]
gi|343791025	171.71	25	14	14	55665	lysosomal protective protein precursor [Sus scrofa]
gi|335289112	171.7	20	9	9	67848	PREDICTED: lysine--tRNA ligase isoform 1 [Sus scrofa]
gi|335289114	171.7	19	9	9	71431	PREDICTED: lysine--tRNA ligase isoform 2 [Sus scrofa]
gi|545805537	171.53	15	10	1	92214	PREDICTED: AP-2 complex subunit alpha-2 isoform X2 [Sus scrofa]
gi|545869727	171.48	60	6	6	14121	PREDICTED: ubiquitin-conjugating enzyme E2 L3 isoform X2 [Sus scrofa]
gi|545869725	171.48	47	6	6	17839	PREDICTED: ubiquitin-conjugating enzyme E2 L3 isoform X1 [Sus scrofa]
gi|297591969	171.48	47	6	6	17862	ubiquitin-conjugating enzyme E2 L3 [Sus scrofa]
gi|48675935	171.43	41	7	7	15860	60S ribosomal protein L32 [Sus scrofa]
gi|350593434	171.33	29	8	8	50499	PREDICTED: glutathione reductase mitochondrial isoform 3 [Sus scrofa]
gi|350593430	171.33	26	8	8	56172	PREDICTED: glutathione reductase mitochondrial isoform 1 [Sus scrofa]
gi|545800448	171.25	10	18	18	218612	PREDICTED: unconventional myosin-Va isoform X1 [Sus scrofa]
gi|148233143	171.23	21	9	9	60935	prolyl 4-hydroxylase subunit alpha-1 precursor [Sus scrofa]
gi|350590642	171.23	21	7	7	48975	PREDICTED: 26S proteasome non-ATPase regulatory subunit 11 [Sus scrofa]
gi|545878331	171.17	16	8	8	68279	PREDICTED: LOW QUALITY PROTEIN: clathrin interactor 1 [Sus scrofa]
gi|545861063	171.15	33	8	8	24146	PREDICTED: 60S ribosomal protein L15-like isoform X2 [Sus scrofa]
gi|346227216	171.15	33	8	8	24146	ribosomal protein L15 [Sus scrofa]
gi|545861066	171.15	33	8	8	24146	PREDICTED: 60S ribosomal protein L15-like isoform X3 [Sus scrofa]
gi|335298742	171.15	33	8	8	24146	PREDICTED: 60S ribosomal protein L15-like isoformX1 [Sus scrofa]
gi|545851112	171.1	35	8	6	34723	PREDICTED: torsin-1A-interacting protein 1-like partial [Sus scrofa]
gi|545805534	171.08	15	10	1	92343	PREDICTED: AP-2 complex subunit alpha-2 isoform X1 [Sus scrofa]
gi|350597193	171.06	39	11	5	24059	PREDICTED: LOW QUALITY PROTEIN: peptidyl-prolyl cis-trans isomerase B [Sus scrofa]
gi|74024903	170.83	50	10	10	24555	hypoxanthine-guanine phosphoribosyltransferase [Sus scrofa]
gi|545858581	170.83	39	11	11	29884	PREDICTED: prohibitin isoform X2 [Sus scrofa]
gi|350590415	170.83	39	11	11	29884	PREDICTED: prohibitin isoform X1 [Sus scrofa]
gi|545887379	170.74	30	8	8	27859	PREDICTED: B-cell receptor-associated protein 31 isoform X2 [Sus scrofa]
gi|335306675	170.74	30	8	8	27859	PREDICTED: B-cell receptor-associated protein 31 isoform X1 [Sus scrofa]
gi|545887382	170.74	30	8	8	27859	PREDICTED: B-cell receptor-associated protein 31 isoform X3 [Sus scrofa]
gi|545883733	170.52	21	9	5	38187	PREDICTED: transcriptional activator protein Pur-beta-like partial [Sus scrofa]
gi|545860680	170.29	17	9	9	80845	PREDICTED: transient receptor potential cation channel subfamily V member 2 isoform X4 [Sus scrofa]
gi|545860677	170.29	17	9	9	85255	PREDICTED: transient receptor potential cation channel subfamily V member 2 isoform X3 [Sus scrofa]
gi|545860671	170.29	17	9	9	85255	PREDICTED: transient receptor potential cation channel subfamily V member 2 isoform X1 [Sus scrofa]
gi|545860674	170.29	17	9	9	85255	PREDICTED: transient receptor potential cation channel subfamily V member 2 isoform X2 [Sus scrofa]
gi|545883129	170.28	17	10	10	85362	PREDICTED: engulfment and cell motility protein 1 isoformX1 [Sus scrofa]
gi|347800627	170.15	46	7	7	23186	synaptosomal-associated protein 23kDa [Sus scrofa]
gi|545801048	170.15	44	7	7	24503	PREDICTED: synaptosomal-associated protein 23kDa isoform X1 [Sus scrofa]
gi|545801051	170.15	46	7	7	23258	PREDICTED: synaptosomal-associated protein 23kDa isoform X2 [Sus scrofa]
gi|347800629	170.15	46	7	7	23258	synaptosomal-associated protein 23kDa [Sus scrofa]
gi|346986249	169.97	34	6	6	26330	proteasome subunit beta type-1 [Sus scrofa]
gi|350595557	169.73	35	11	11	40257	PREDICTED: pyruvate dehydrogenase E1 component subunit alpha somatic form mitochondrial isoform 2 [Sus scrofa]
gi|350595555	169.73	32	11	11	43365	PREDICTED: pyruvate dehydrogenase E1 component subunit alpha somatic form mitochondrial isoform 1 [Sus scrofa]
gi|346421419	169.41	18	12	11	54015	lysosome membrane protein 2 precursor [Sus scrofa]
gi|545864015	169.37	76	7	4	15062	PREDICTED: protein CDV3 homolog isoform X1 [Sus scrofa]
gi|545864018	169.37	77	7	4	14919	PREDICTED: protein CDV3 homolog isoform X2 [Sus scrofa]
gi|343478210	169.28	37	9	9	31417	syntaxin 12 [Sus scrofa]
gi|311247993	169.26	31	5	5	27179	PREDICTED: methylthioribulose-1-phosphate dehydratase [Sus scrofa]
gi|545878039	169.23	16	9	9	87944	PREDICTED: transportin-1 isoform X2 [Sus scrofa]
gi|350594395	169.23	14	9	9	101324	PREDICTED: transportin-1 isoform X1 [Sus scrofa]
gi|545878044	169.23	14	9	9	101324	PREDICTED: transportin-1 isoform X3 [Sus scrofa]
gi|148226949	169.19	40	8	8	15798	60S ribosomal protein L27 [Sus scrofa]
gi|545820787	169.05	13	5	5	66996	PREDICTED: protein LYRIC isoform X1 [Sus scrofa]
gi|545820790	169.05	15	5	5	60394	PREDICTED: protein LYRIC isoform X2 [Sus scrofa]
gi|552953844	169.02	16	6	5	43864	nucleosome assembly protein 1-like 4 [Sus scrofa]
gi|545894255	168.87	15	8	8	77480	PREDICTED: LOW QUALITY PROTEIN: procollagen-lysine 2-oxoglutarate 5-dioxygenase 3 [Sus scrofa]
gi|47523722	168.85	27	10	10	34161	hydroxyacyl-coenzyme A dehydrogenase mitochondrial precursor [Sus scrofa]
gi|545836442	168.58	65	8	8	10671	PREDICTED: cytochrome b-c1 complex subunit 6 mitochondrial-like [Sus scrofa]
gi|229892818	168.52	36	10	10	12072	prothymosin alpha [Sus scrofa]
gi|194041813	168.46	26	9	9	54065	PREDICTED: phosphatidylinositol 4-kinase type 2-alpha [Sus scrofa]
gi|632794808	168.29	39	9	9	28779	proliferating cell nuclear antigen [Sus scrofa]
gi|350578515	168.21	21	6	6	51842	PREDICTED: pleckstrin homology domain-containing family O member 2 [Sus scrofa]
gi|47523848	168.06	28	11	11	48977	dihydrolipoyllysine-residue succinyltransferase component of 2-oxoglutarate dehydrogenase complex mitochondrial precursor [Sus scrofa]
gi|148232214	168.02	29	9	9	32695	ribose-5-phosphate isomerase [Sus scrofa]
gi|545894415	167.77	16	7	7	65851	PREDICTED: nucleolar protein 56-like [Sus scrofa]
gi|346716158	167.77	16	7	7	66161	nucleolar protein 56 [Sus scrofa]
gi|335305039	167.74	23	13	13	79456	PREDICTED: sterile alpha and TIR motif-containing protein 1-like [Sus scrofa]
gi|545857168	167.72	27	9	7	45625	PREDICTED: 26S protease regulatory subunit 8 isoform X1 [Sus scrofa]
gi|47522792	167.72	27	9	7	45626	26S protease regulatory subunit 8 [Sus scrofa]
gi|47522662	167.57	59	8	7	21609	membrane-associated progesterone receptor component 1 [Sus scrofa]
gi|545845497	167.42	23	8	3	49782	PREDICTED: septin-11 isoform X2 [Sus scrofa]
gi|545845499	167.42	23	8	3	49782	PREDICTED: septin-11 isoform X3 [Sus scrofa]
gi|545845501	167.42	23	8	3	49695	PREDICTED: septin-11 isoform X4 [Sus scrofa]
gi|545845503	167.42	23	8	3	49695	PREDICTED: septin-11 isoform X5 [Sus scrofa]
gi|311262396	167.42	24	8	3	49371	PREDICTED: septin-11 isoform X1 [Sus scrofa]
gi|545845506	167.42	24	8	3	49520	PREDICTED: septin-11 isoform X6 [Sus scrofa]
gi|545845509	167.42	24	8	3	48965	PREDICTED: septin-11 isoform X7 [Sus scrofa]
gi|545817476	167.39	25	7	7	40978	PREDICTED: reticulon-4 isoform X6 [Sus scrofa]
gi|545817473	167.39	23	7	7	42915	PREDICTED: reticulon-4 isoform X5 [Sus scrofa]
gi|545817464	167.39	8	7	7	125903	PREDICTED: reticulon-4 isoform X2 [Sus scrofa]
gi|545817461	167.39	8	7	7	130139	PREDICTED: reticulon-4 isoform X1 [Sus scrofa]
gi|545816595	167.28	29	9	9	36101	PREDICTED: succinyl-CoA ligase [ADP/GDP-forming] subunit alpha mitochondrial isoform X1 [Sus scrofa]
gi|165973418	167.27	35	11	10	30144	MHC class II histocompatibility antigen SLA-DRB1 precursor [Sus scrofa]
gi|350596594	167.12	39	9	9	31827	PREDICTED: malate dehydrogenase cytoplasmic-like isoform X1 [Sus scrofa]
gi|47523114	167.12	34	9	9	36454	malate dehydrogenase cytoplasmic [Sus scrofa]
gi|545884305	167.03	33	9	5	29392	PREDICTED: peroxiredoxin-4 isoform X3 [Sus scrofa]
gi|194044822	167.03	31	9	5	30555	PREDICTED: peroxiredoxin-4 isoform X1 [Sus scrofa]
gi|545856378	167	14	11	11	104891	PREDICTED: lysosomal alpha-glucosidase isoform X2 [Sus scrofa]
gi|350590109	167	14	11	11	104891	PREDICTED: lysosomal alpha-glucosidase isoform X1 [Sus scrofa]
gi|194043162	166.99	40	11	9	31539	PREDICTED: phosphatidylinositol transfer protein beta isoform isoform X1 [Sus scrofa]
gi|194018698	166.99	56	8	8	11704	cytochrome c [Sus scrofa]
gi|350592614	166.76	18	10	10	88772	PREDICTED: splicing factor 3A subunit 1 isoform 1 [Sus scrofa]
gi|345441801	166.68	13	9	6	79858	TNF receptor-associated protein 1 [Sus scrofa]
gi|350589746	166.65	42	9	9	18565	PREDICTED: 60S ribosomal protein L21 isoformX4 [Sus scrofa]
gi|350589744	166.65	42	9	9	18565	PREDICTED: 60S ribosomal protein L21 isoformX3 [Sus scrofa]
gi|350589742	166.65	42	9	9	18565	PREDICTED: 60S ribosomal protein L21 isoformX2 [Sus scrofa]
gi|545854324	166.65	42	9	9	18565	PREDICTED: 60S ribosomal protein L21 isoform X5 [Sus scrofa]
gi|350589740	166.65	42	9	9	18565	PREDICTED: 60S ribosomal protein L21 isoformX1 [Sus scrofa]
gi|195972993	166.62	16	8	8	77135	stromal interaction molecule 1 precursor [Sus scrofa]
gi|545847318	166.62	14	8	8	88680	PREDICTED: stromal interaction molecule 1 isoform X1 [Sus scrofa]
gi|545815969	166.6	9	15	15	297740	PREDICTED: E3 SUMO-protein ligase RanBP2 isoform X2 [Sus scrofa]
gi|545815650	166.59	18	10	10	96222	PREDICTED: family with sequence similarity 120A isoform X1 [Sus scrofa]
gi|335304240	166.5	22	10	10	89406	PREDICTED: tRNA (cytosine(34)-C(5))-methyltransferase isoformX2 [Sus scrofa]
gi|311253273	166.27	26	10	10	35442	PREDICTED: cytochrome c1 heme protein mitochondrial-like [Sus scrofa]
gi|545848488	166.13	12	6	3	76607	PREDICTED: serine/threonine-protein phosphatase 2A 65 kDa regulatory subunit A beta isoform isoform X7 [Sus scrofa]
gi|545848486	166.13	12	6	3	76607	PREDICTED: serine/threonine-protein phosphatase 2A 65 kDa regulatory subunit A beta isoform isoform X6 [Sus scrofa]
gi|545848491	166.13	13	6	3	73591	PREDICTED: serine/threonine-protein phosphatase 2A 65 kDa regulatory subunit A beta isoform isoform X8 [Sus scrofa]
gi|335294861	166.13	13	6	3	73464	PREDICTED: serine/threonine-protein phosphatase 2A 65 kDa regulatory subunit A beta isoform isoformX4 [Sus scrofa]
gi|545848494	166.13	14	6	3	67316	PREDICTED: serine/threonine-protein phosphatase 2A 65 kDa regulatory subunit A beta isoform isoform X9 [Sus scrofa]
gi|335294863	166.13	14	6	3	66482	PREDICTED: serine/threonine-protein phosphatase 2A 65 kDa regulatory subunit A beta isoform isoformX5 [Sus scrofa]
gi|335294855	166.13	14	6	3	66130	PREDICTED: serine/threonine-protein phosphatase 2A 65 kDa regulatory subunit A beta isoform isoformX1 [Sus scrofa]
gi|47523694	166	55	10	10	28068	calpain small subunit 1 [Sus scrofa]
gi|545866786	165.67	20	9	9	56693	PREDICTED: LOW QUALITY PROTEIN: 1 4-alpha-glucan-branching enzyme [Sus scrofa]
gi|545827028	165.53	20	7	7	49302	PREDICTED: branched-chain-amino-acid aminotransferase cytosolic [Sus scrofa]
gi|350595802	165.44	55	8	8	13373	PREDICTED: SH3 domain-binding glutamic acid-rich-like protein-like [Sus scrofa]
gi|350595800	165.44	55	8	8	13373	PREDICTED: SH3 domain-binding glutamic acid-rich-like protein-like [Sus scrofa]
gi|335289705	165.43	36	6	6	22213	PREDICTED: flavin reductase (NADPH) [Sus scrofa]
gi|47522632	165.31	21	6	6	37455	pro-cathepsin H precursor [Sus scrofa]
gi|545803799	165.11	22	7	4	35204	PREDICTED: acidic leucine-rich nuclear phosphoprotein 32 family member B [Sus scrofa]
gi|545820004	165.1	29	10	10	35718	PREDICTED: protein NDRG1 [Sus scrofa]
gi|194018720	164.95	36	6	6	14865	60S ribosomal protein L23 [Sus scrofa]
gi|47523632	164.91	31	8	8	27295	proteasome activator complex subunit 2 [Sus scrofa]
gi|545831942	164.83	12	7	7	76486	PREDICTED: glycogen [starch] synthase muscle isoform X1 [Sus scrofa]
gi|306782595	164.83	11	7	7	83731	glycogen [starch] synthase muscle [Sus scrofa]
gi|311267394	164.81	23	11	11	60967	PREDICTED: 26S proteasome non-ATPase regulatory subunit 3-like [Sus scrofa]
gi|545821109	164.77	20	8	8	59644	PREDICTED: copine-3 isoform X2 [Sus scrofa]
gi|545821106	164.77	19	8	8	64240	PREDICTED: copine-3 isoform X1 [Sus scrofa]
gi|545874647	164.68	18	10	10	69291	PREDICTED: cytoplasmic dynein 1 intermediate chain 2 isoform X11 [Sus scrofa]
gi|545874651	164.68	18	10	10	68479	PREDICTED: cytoplasmic dynein 1 intermediate chain 2 isoform X13 [Sus scrofa]
gi|545874649	164.68	18	10	10	68479	PREDICTED: cytoplasmic dynein 1 intermediate chain 2 isoform X12 [Sus scrofa]
gi|343488538	164.68	18	10	10	68479	cytoplasmic dynein 1 intermediate chain 2 [Sus scrofa]
gi|545874653	164.68	18	10	10	68351	PREDICTED: cytoplasmic dynein 1 intermediate chain 2 isoform X14 [Sus scrofa]
gi|545874655	164.68	18	10	10	68166	PREDICTED: cytoplasmic dynein 1 intermediate chain 2 isoform X15 [Sus scrofa]
gi|545874629	164.68	17	10	10	72443	PREDICTED: cytoplasmic dynein 1 intermediate chain 2 isoform X2 [Sus scrofa]
gi|545874631	164.68	17	10	10	72443	PREDICTED: cytoplasmic dynein 1 intermediate chain 2 isoform X3 [Sus scrofa]
gi|545874627	164.68	17	10	10	72443	PREDICTED: cytoplasmic dynein 1 intermediate chain 2 isoform X1 [Sus scrofa]
gi|545874633	164.68	17	10	10	72443	PREDICTED: cytoplasmic dynein 1 intermediate chain 2 isoform X4 [Sus scrofa]
gi|545874635	164.68	17	10	10	71510	PREDICTED: cytoplasmic dynein 1 intermediate chain 2 isoform X5 [Sus scrofa]
gi|545874637	164.68	17	10	10	71382	PREDICTED: cytoplasmic dynein 1 intermediate chain 2 isoform X6 [Sus scrofa]
gi|545874639	164.68	18	10	10	70698	PREDICTED: cytoplasmic dynein 1 intermediate chain 2 isoform X7 [Sus scrofa]
gi|545874641	164.68	18	10	10	70538	PREDICTED: cytoplasmic dynein 1 intermediate chain 2 isoform X8 [Sus scrofa]
gi|545874643	164.68	18	10	10	70384	PREDICTED: cytoplasmic dynein 1 intermediate chain 2 isoform X9 [Sus scrofa]
gi|545874645	164.68	18	10	10	70224	PREDICTED: cytoplasmic dynein 1 intermediate chain 2 isoform X10 [Sus scrofa]
gi|237681310	164.59	46	10	10	10416	protein S100-A8 [Sus scrofa]
gi|545857969	164.55	18	10	9	83112	PREDICTED: signal transducer and activator of transcription 3 isoform X2 [Sus scrofa]
gi|545857972	164.55	18	10	9	83025	PREDICTED: signal transducer and activator of transcription 3 isoform X3 [Sus scrofa]
gi|113205774	164.55	17	10	9	88067	signal transducer and activator of transcription 3 [Sus scrofa]
gi|545857966	164.55	17	10	9	87980	PREDICTED: signal transducer and activator of transcription 3 isoform X1 [Sus scrofa]
gi|346716308	164.2	12	7	7	69562	RNA-binding protein 14 [Sus scrofa]
gi|350539577	164.18	15	9	9	97413	coatomer subunit gamma-2 [Sus scrofa]
gi|47523888	164.14	48	16	4	32910	ADP/ATP translocase 3 [Sus scrofa]
gi|350585268	163.96	52	11	11	16060	PREDICTED: 40S ribosomal protein S19 isoform X2 [Sus scrofa]
gi|350585266	163.96	52	11	11	16060	PREDICTED: 40S ribosomal protein S19 isoformX1 [Sus scrofa]
gi|545893219	163.78	25	12	7	66377	PREDICTED: heterogeneous nuclear ribonucleoprotein R [Sus scrofa]
gi|350592835	163.74	14	11	10	118315	PREDICTED: protein transport protein Sec24C isoform 2 [Sus scrofa]
gi|47522714	163.73	47	11	11	17719	40S ribosomal protein S18 [Sus scrofa]
gi|545831468	163.57	13	8	8	75281	PREDICTED: LOW QUALITY PROTEIN: cleft lip and palate transmembrane protein 1 [Sus scrofa]
gi|545844182	163.5	20	6	6	44952	PREDICTED: uncharacterized protein LOC100739772 [Sus scrofa]
gi|545838327	163.39	25	8	8	47355	PREDICTED: flotillin-1 isoform X1 [Sus scrofa]
gi|190360675	163.39	25	8	8	47355	flotillin-1 [Sus scrofa]
gi|545834567	163.35	15	6	6	71850	PREDICTED: protein THEMIS2 isoform X2 [Sus scrofa]
gi|350585798	163.35	15	6	6	71487	PREDICTED: protein THEMIS2 isoform X1 [Sus scrofa]
gi|350581579	163.26	10	6	6	77961	PREDICTED: integrin alpha-M partial [Sus scrofa]
gi|545862794	163.23	17	9	9	77344	PREDICTED: LOW QUALITY PROTEIN: protein kinase C delta type [Sus scrofa]
gi|345110630	163.2	19	7	7	51173	RuvB-like 2 [Sus scrofa]
gi|545831918	163.2	19	7	7	51074	PREDICTED: RuvB-like 2 isoform X1 [Sus scrofa]
gi|346421433	163.11	29	10	10	45175	serpin B10 [Sus scrofa]
gi|47522828	163.11	11	7	7	86122	transferrin receptor protein 1 [Sus scrofa]
gi|311272131	163.02	20	9	9	57143	PREDICTED: aspartate--tRNA ligase cytoplasmic isoform 1 [Sus scrofa]
gi|224593280	162.89	18	6	6	49219	tyrosine-protein phosphatase non-receptor type 1 [Sus scrofa]
gi|311252326	162.86	13	7	7	92542	PREDICTED: mannosyl-oligosaccharide glucosidase [Sus scrofa]
gi|343780941	162.84	39	12	12	33388	prohibitin 2 [Sus scrofa]
gi|311249343	162.8	30	6	6	34537	PREDICTED: coatomer subunit epsilon isoform 1 [Sus scrofa]
gi|545808325	162.8	29	9	9	55602	PREDICTED: nucleobindin-2 isoform X2 [Sus scrofa]
gi|545866783	162.76	46	8	8	16567	PREDICTED: 1 4-alpha-glucan-branching enzyme-like partial [Sus scrofa]
gi|350578774	162.58	21	8	8	42933	PREDICTED: EH domain-containing protein 4 partial [Sus scrofa]
gi|166795893	162.56	21	4	2	27943	SLA class II histocompatibility antigen DQ haplotype D alpha chain precursor [Sus scrofa]
gi|545812125	162.55	17	8	8	51716	PREDICTED: alpha-aminoadipic semialdehyde dehydrogenase-like [Sus scrofa]
gi|545849144	162.39	12	9	7	80625	PREDICTED: STT3 subunit of the oligosaccharyltransferase complex homolog A isoform X1 [Sus scrofa]
gi|545849146	162.39	12	9	7	80625	PREDICTED: STT3 subunit of the oligosaccharyltransferase complex homolog A isoform X2 [Sus scrofa]
gi|545831909	162.2	45	9	9	18612	PREDICTED: 60S ribosomal protein L18-like [Sus scrofa]
gi|545831854	162.2	39	9	9	21535	PREDICTED: 60S ribosomal protein L18 isoform X1 [Sus scrofa]
gi|311267074	162.05	11	8	7	109478	PREDICTED: 116 kDa U5 small nuclear ribonucleoprotein component isoform 1 [Sus scrofa]
gi|335290579	162	17	8	8	75517	PREDICTED: protein-arginine deiminase type-2 [Sus scrofa]
gi|545800062	161.7	33	8	1	28578	PREDICTED: tropomyosin alpha-1 chain isoform X11 [Sus scrofa]
gi|148222268	161.7	29	8	1	32707	tropomyosin alpha-1 chain [Sus scrofa]
gi|545800038	161.7	29	8	1	32579	PREDICTED: tropomyosin alpha-1 chain isoform X3 [Sus scrofa]
gi|545800070	159.87	33	8	1	28717	PREDICTED: tropomyosin alpha-1 chain isoform X14 [Sus scrofa]
gi|545800044	159.87	29	8	1	32834	PREDICTED: tropomyosin alpha-1 chain isoform X5 [Sus scrofa]
gi|545880563	161.69	13	6	6	77224	PREDICTED: protein-glutamine gamma-glutamyltransferase 2 [Sus scrofa]
gi|350580091	161.65	26	10	10	25129	PREDICTED: proteoglycan 3 [Sus scrofa]
gi|545810638	161.62	20	14	11	70472	PREDICTED: lamin-B2 [Sus scrofa]
gi|347300387	161.51	46	9	8	21365	60S ribosomal protein L17 [Sus scrofa]
gi|545891936	161.29	14	8	8	110677	PREDICTED: methionine--tRNA ligase cytoplasmic-like [Sus scrofa]
gi|55742638	161.22	14	7	7	58431	intercellular adhesion molecule-1 precursor [Sus scrofa]
gi|335282050	161.21	21	7	7	78286	PREDICTED: caprin-1 isoformX1 [Sus scrofa]
gi|545808025	161.21	21	7	7	78256	PREDICTED: caprin-1 isoform X2 [Sus scrofa]
gi|350578570	161.07	10	9	5	127286	PREDICTED: unconventional myosin-Ie [Sus scrofa]
gi|545799721	160.91	20	7	7	66519	PREDICTED: NAD-dependent malic enzyme mitochondrial [Sus scrofa]
gi|346986466	160.85	38	7	7	29053	proteasome (prosome macropain) subunit beta type 4 [Sus scrofa]
gi|335310829	160.84	24	9	6	57031	PREDICTED: ubiquitin carboxyl-terminal hydrolase 14-like [Sus scrofa]
gi|347922051	160.83	20	9	9	48464	acid phosphatase 2 lysosomal precursor [Sus scrofa]
gi|350585844	160.82	15	5	5	54889	PREDICTED: histone deacetylase 1-like partial [Sus scrofa]
gi|350577999	160.77	39	8	3	27276	PREDICTED: ezrin-like [Sus scrofa]
gi|350529387	160.22	42	5	5	17699	basic transcription factor 3 [Sus scrofa]
gi|545811471	157.34	55	5	5	13479	PREDICTED: basic transcription factor 3 isoform X2 [Sus scrofa]
gi|350595475	160.2	38	7	7	25899	PREDICTED: proteasome subunit alpha type-2 [Sus scrofa]
gi|350592964	159.86	26	7	4	47220	PREDICTED: PDZ and LIM domain protein 1 [Sus scrofa]
gi|545847558	159.84	21	5	5	31422	PREDICTED: signal peptidase complex subunit 2 [Sus scrofa]
gi|545836240	159.72	14	8	8	98568	PREDICTED: epidermal growth factor receptor substrate 15 isoform X1 [Sus scrofa]
gi|545836245	159.72	16	8	8	86221	PREDICTED: epidermal growth factor receptor substrate 15 isoform X3 [Sus scrofa]
gi|545840801	159.19	59	11	10	16748	PREDICTED: cytochrome c oxidase subunit 5A mitochondrial-like [Sus scrofa]
gi|545838059	159.15	24	5	1	39083	PREDICTED: LOW QUALITY PROTEIN: BOLA class I histocompatibility antigen alpha chain BL3-7 [Sus scrofa]
gi|335310935	159.04	40	7	7	20912	PREDICTED: NADH dehydrogenase [ubiquinone] 1 beta subcomplex subunit 10 [Sus scrofa]
gi|545889981	158.94	37	6	2	14603	PREDICTED: galectin-1-like [Sus scrofa]
gi|194038586	158.89	39	8	8	24911	PREDICTED: transmembrane emp24 domain-containing protein 10 [Sus scrofa]
gi|350584209	158.85	14	9	9	112456	PREDICTED: ubiquitin carboxyl-terminal hydrolase 15 isoform 2 [Sus scrofa]
gi|350584211	158.85	14	9	9	109352	PREDICTED: ubiquitin carboxyl-terminal hydrolase 15 isoform 1 [Sus scrofa]
gi|335303022	158.76	26	8	8	51416	PREDICTED: LOW QUALITY PROTEIN: WAS/WASL-interacting protein family member 1 [Sus scrofa]
gi|72535192	158.69	46	9	1	24394	ras-related protein Rab-11A [Sus scrofa]
gi|545815993	158.61	8	8	8	120430	PREDICTED: U5 small nuclear ribonucleoprotein 200 kDa helicase [Sus scrofa]
gi|311250082	158.35	25	6	6	32105	PREDICTED: isochorismatase domain-containing protein 1 [Sus scrofa]
gi|311246039	158.22	47	6	6	17225	PREDICTED: golgi-associated plant pathogenesis-related protein 1 [Sus scrofa]
gi|347543780	158.19	39	7	7	36445	eukaryotic translation initiation factor 3 subunit I [Sus scrofa]
gi|350579011	157.92	31	9	6	28591	PREDICTED: acidic leucine-rich nuclear phosphoprotein 32 family member A isoform X1 [Sus scrofa]
gi|335280279	157.9	30	11	11	45855	PREDICTED: 26S protease regulatory subunit 10B [Sus scrofa]
gi|350593039	157.83	20	8	8	65113	PREDICTED: cytosolic purine 5'-nucleotidase isoformX1 [Sus scrofa]
gi|545871763	157.83	19	8	8	65982	PREDICTED: cytosolic purine 5'-nucleotidase isoform X3 [Sus scrofa]
gi|545893894	157.71	17	6	6	41967	PREDICTED: beta-galactosidase-like partial [Sus scrofa]
gi|335308671	157.47	35	8	8	17695	PREDICTED: 60S ribosomal protein L23a-like [Sus scrofa]
gi|311267953	157.47	35	8	8	17695	PREDICTED: 60S ribosomal protein L23a-like [Sus scrofa]
gi|194039547	157.29	31	6	6	25877	PREDICTED: LDLR chaperone MESD [Sus scrofa]
gi|212549659	157.26	52	10	10	16445	40S ribosomal protein S16 [Sus scrofa]
gi|335289673	157.26	52	10	10	16445	PREDICTED: 40S ribosomal protein S16-like isoform 1 [Sus scrofa]
gi|545893188	157.21	21	7	3	39679	PREDICTED: mitogen-activated protein kinase 3 partial [Sus scrofa]
gi|545844986	157.09	22	9	9	65944	PREDICTED: electron transfer flavoprotein-ubiquinone oxidoreductase mitochondrial isoform X2 [Sus scrofa]
gi|311262177	157.09	21	9	9	68636	PREDICTED: electron transfer flavoprotein-ubiquinone oxidoreductase mitochondrial isoform X1 [Sus scrofa]
gi|178056623	156.85	30	7	2	27053	vesicle-associated membrane protein-associated protein B [Sus scrofa]
gi|545880072	156.78	18	7	5	57966	PREDICTED: tyrosine-protein kinase HCK [Sus scrofa]
gi|335299964	156.72	33	9	3	25895	PREDICTED: guanine nucleotide-binding protein subunit beta-4 partial [Sus scrofa]
gi|311277261	156.68	21	6	6	51892	PREDICTED: 55 kDa erythrocyte membrane protein isoformX1 [Sus scrofa]
gi|311277263	156.68	22	6	6	49807	PREDICTED: 55 kDa erythrocyte membrane protein isoformX2 [Sus scrofa]
gi|311277265	156.68	22	6	6	49421	PREDICTED: 55 kDa erythrocyte membrane protein isoformX3 [Sus scrofa]
gi|194033860	156.63	31	6	6	43156	PREDICTED: UV excision repair protein RAD23 homolog B [Sus scrofa]
gi|545859209	156.56	12	12	12	121160	PREDICTED: unconventional myosin-Id [Sus scrofa]
gi|335294265	156.52	15	6	6	62100	PREDICTED: tripeptidyl-peptidase 1 [Sus scrofa]
gi|350592887	156.46	6	13	13	356335	PREDICTED: LOW QUALITY PROTEIN: WD repeat- and FYVE domain-containing protein 4 [Sus scrofa]
gi|164664466	156.42	5	10	10	285321	leucine-rich repeat serine/threonine-protein kinase 2 [Sus scrofa]
gi|113205586	156.37	24	6	6	40764	26S proteasome non-ATPase regulatory subunit 4 [Sus scrofa]
gi|311253799	156.37	40	7	3	23519	PREDICTED: ras-related protein Rab-2A [Sus scrofa]
gi|311272309	156.25	40	12	2	33026	PREDICTED: ADP/ATP translocase 1 isoform 2 [Sus scrofa]
gi|342349330	156.2	13	7	5	82773	ribosomal protein S6 kinase 90kDa polypeptide 1 [Sus scrofa]
gi|311245685	156.12	17	8	8	87238	PREDICTED: phospholipase A-2-activating protein [Sus scrofa]
gi|545857901	156.06	14	10	9	91746	PREDICTED: V-type proton ATPase 116 kDa subunit a isoform 1 isoform X7 [Sus scrofa]
gi|545857886	156.06	13	10	9	96439	PREDICTED: V-type proton ATPase 116 kDa subunit a isoform 1 isoform X3 [Sus scrofa]
gi|545857889	156.06	13	10	9	96266	PREDICTED: V-type proton ATPase 116 kDa subunit a isoform 1 isoformX2 [Sus scrofa]
gi|545857892	156.06	13	10	9	95595	PREDICTED: V-type proton ATPase 116 kDa subunit a isoform 1 isoform X4 [Sus scrofa]
gi|47522636	156.02	27	8	8	46475	aspartate aminotransferase cytoplasmic [Sus scrofa]
gi|545808854	155.94	12	8	8	88078	PREDICTED: epidermal growth factor receptor pathway substrate 15-like 1 isoform X7 [Sus scrofa]
gi|545808848	154.22	12	8	8	92026	PREDICTED: epidermal growth factor receptor pathway substrate 15-like 1 isoform X4 [Sus scrofa]
gi|545808860	154.22	13	8	8	83101	PREDICTED: epidermal growth factor receptor pathway substrate 15-like 1 isoform X10 [Sus scrofa]
gi|545808858	154.22	12	8	8	85421	PREDICTED: epidermal growth factor receptor pathway substrate 15-like 1 isoform X9 [Sus scrofa]
gi|545808856	154.22	12	8	8	87456	PREDICTED: epidermal growth factor receptor pathway substrate 15-like 1 isoform X8 [Sus scrofa]
gi|545808852	154.22	12	8	8	89155	PREDICTED: epidermal growth factor receptor pathway substrate 15-like 1 isoform X6 [Sus scrofa]
gi|545808846	154.22	11	8	8	97239	PREDICTED: epidermal growth factor receptor pathway substrate 15-like 1 isoform X3 [Sus scrofa]
gi|335282871	154.22	11	8	8	99616	PREDICTED: epidermal growth factor receptor pathway substrate 15-like 1 isoform X1 [Sus scrofa]
gi|545808843	154.22	10	8	8	101315	PREDICTED: epidermal growth factor receptor pathway substrate 15-like 1 isoform X2 [Sus scrofa]
gi|311276943	155.9	14	7	7	66119	PREDICTED: apoptosis-inducing factor 1 mitochondrial isoformX2 [Sus scrofa]
gi|662236751	155.9	14	7	7	66821	apoptosis-inducing factor mitochondrion-associated 1 [Sus scrofa]
gi|335299483	155.85	6	7	7	205071	PREDICTED: nuclear pore membrane glycoprotein 210 isoform X1 [Sus scrofa]
gi|545863813	155.85	6	7	7	204230	PREDICTED: nuclear pore membrane glycoprotein 210 isoform X2 [Sus scrofa]
gi|190360605	155.77	35	10	9	55181	pre-mRNA-processing factor 19 [Sus scrofa]
gi|298677090	155.64	50	6	6	15892	superoxide dismutase [Cu-Zn] [Sus scrofa]
gi|545848861	155.57	20	12	1	29547	PREDICTED: histone H2A.x-like isoform X1 [Sus scrofa]
gi|545802780	155.52	2	11	11	796674	PREDICTED: nesprin-2 isoform X2 [Sus scrofa]
gi|545802783	155.52	2	11	11	796674	PREDICTED: nesprin-2 isoform X3 [Sus scrofa]
gi|545802786	155.52	2	11	11	796674	PREDICTED: nesprin-2 isoform X4 [Sus scrofa]
gi|545802777	155.52	2	11	11	796674	PREDICTED: nesprin-2 isoform X1 [Sus scrofa]
gi|545802789	155.52	2	11	11	796587	PREDICTED: nesprin-2 isoform X5 [Sus scrofa]
gi|545802792	155.52	2	11	11	794126	PREDICTED: nesprin-2 isoform X6 [Sus scrofa]
gi|545802795	155.52	2	11	11	793997	PREDICTED: nesprin-2 isoform X7 [Sus scrofa]
gi|545802801	155.52	2	11	11	789533	PREDICTED: nesprin-2 isoform X9 [Sus scrofa]
gi|545802798	154.4	2	11	11	790387	PREDICTED: nesprin-2 isoform X8 [Sus scrofa]
gi|48374063	155.52	9	7	1	53629	desmin [Sus scrofa]
gi|47522692	155.4	25	8	8	47957	long-chain specific acyl-CoA dehydrogenase mitochondrial precursor [Sus scrofa]
gi|545889240	155.31	94	5	5	8215	PREDICTED: ragulator complex protein LAMTOR5-like [Sus scrofa]
gi|335290016	155.28	23	6	6	42434	PREDICTED: protein arginine N-methyltransferase 1 isoformX3 [Sus scrofa]
gi|335290012	157.39	24	6	6	40520	PREDICTED: protein arginine N-methyltransferase 1 isoformX1 [Sus scrofa]
gi|545832104	155.28	25	6	6	39445	PREDICTED: protein arginine N-methyltransferase 1 isoform X5 [Sus scrofa]
gi|311267179	155.21	14	7	7	82480	PREDICTED: alpha-N-acetylglucosaminidase [Sus scrofa]
gi|343403779	155.16	36	11	11	24306	ribosomal protein L13 [Sus scrofa]
gi|311271520	155.13	10	10	10	146539	PREDICTED: WASH complex subunit FAM21C-like isoform X1 [Sus scrofa]
gi|311262372	154.98	19	8	8	40032	PREDICTED: N-acylethanolamine-hydrolyzing acid amidase [Sus scrofa]
gi|565671736	154.95	57	10	1	15404	histone H3.1 [Sus scrofa]
gi|194033680	154.91	26	7	7	43997	PREDICTED: endophilin-B2 isoformX1 [Sus scrofa]
gi|545804693	154.91	25	7	7	44384	PREDICTED: endophilin-B2 isoform X7 [Sus scrofa]
gi|545804687	154.91	22	7	7	50202	PREDICTED: endophilin-B2 isoform X4 [Sus scrofa]
gi|545884204	154.44	17	8	2	51516	PREDICTED: histone-binding protein RBBP7 isoform X3 [Sus scrofa]
gi|335305740	154.44	16	8	2	52398	PREDICTED: histone-binding protein RBBP7 isoform X2 [Sus scrofa]
gi|545884207	152.55	18	8	2	46952	PREDICTED: histone-binding protein RBBP7 isoform X4 [Sus scrofa]
gi|311275995	152.55	18	8	2	47834	PREDICTED: histone-binding protein RBBP7 isoformX1 [Sus scrofa]
gi|545866417	154.42	27	4	4	20907	PREDICTED: PEST proteolytic signal-containing nuclear protein [Sus scrofa]
gi|545804521	154.41	10	7	7	97035	PREDICTED: niban-like protein 1 [Sus scrofa]
gi|298104138	154.39	24	9	9	44033	ATPase H+ transporting lysosomal 42kDa V1 subunit C1 [Sus scrofa]
gi|335287593	154.38	47	9	4	21424	PREDICTED: ras-related C3 botulinum toxin substrate 2 [Sus scrofa]
gi|311245701	154.3	23	6	6	31238	PREDICTED: S-methyl-5'-thioadenosine phosphorylase [Sus scrofa]
gi|350584145	154.11	26	5	5	23384	PREDICTED: nascent polypeptide-associated complex subunit alpha isoformX1 [Sus scrofa]
gi|545826045	154.11	26	5	5	23384	PREDICTED: nascent polypeptide-associated complex subunit alpha isoform X2 [Sus scrofa]
gi|545826048	154.11	26	5	5	23384	PREDICTED: nascent polypeptide-associated complex subunit alpha isoform X3 [Sus scrofa]
gi|545813980	154.09	26	11	1	50968	PREDICTED: T-complex protein 1 subunit zeta [Sus scrofa]
gi|47522942	153.91	31	8	6	24133	high mobility group protein B2 [Sus scrofa]
gi|545804512	153.65	45	7	7	17819	PREDICTED: 60S ribosomal protein L12 [Sus scrofa]
gi|157427709	153.62	7	6	6	117368	leucyl-cystinyl aminopeptidase [Sus scrofa]
gi|47523762	153.49	8	7	7	134710	plasma membrane calcium-transporting ATPase 1 [Sus scrofa]
gi|350593792	153.16	15	6	6	60777	PREDICTED: nucleolar protein 58 [Sus scrofa]
gi|545859588	152.97	13	11	11	118102	PREDICTED: unconventional myosin-Ic [Sus scrofa]
gi|335278852	152.94	23	10	10	66314	PREDICTED: sorting nexin-9 isoform X1 [Sus scrofa]
gi|545797538	152.94	22	10	10	69241	PREDICTED: sorting nexin-9 isoform X2 [Sus scrofa]
gi|335293186	152.83	37	7	7	25612	PREDICTED: grpE protein homolog 1 mitochondrial isoform 1 [Sus scrofa]
gi|545811571	152.55	26	6	6	31804	PREDICTED: ras GTPase-activating-like protein IQGAP2-like [Sus scrofa]
gi|545821791	152.44	33	4	4	18841	PREDICTED: acyl-protein thioesterase 1 isoform X2 [Sus scrofa]
gi|545821788	152.44	31	4	4	19841	PREDICTED: acyl-protein thioesterase 1 isoform X1 [Sus scrofa]
gi|545824824	152.41	18	7	7	63833	PREDICTED: eukaryotic translation initiation factor 3 subunit D isoform X1 [Sus scrofa]
gi|347800648	152.41	18	7	7	63980	eukaryotic translation initiation factor 3 subunit D [Sus scrofa]
gi|311274576	152.18	53	10	4	15214	PREDICTED: small nuclear ribonucleoprotein-associated protein B'-like [Sus scrofa]
gi|311249255	152.16	15	8	8	71748	PREDICTED: procollagen galactosyltransferase 1 [Sus scrofa]
gi|340007402	152.16	38	9	6	22541	RAB10 member RAS oncogene family [Sus scrofa]
gi|311245732	151.89	26	8	8	28681	PREDICTED: 40S ribosomal protein S6 isoform X1 [Sus scrofa]
gi|311247536	151.84	16	6	6	59106	PREDICTED: bifunctional ATP-dependent dihydroxyacetone kinase/FAD-AMP lyase (cyclizing) isoform X1 [Sus scrofa]
gi|297632435	151.75	20	5	5	38249	secretory carrier membrane protein 3 [Sus scrofa]
gi|545821746	151.59	24	9	7	50346	PREDICTED: tyrosine-protein kinase Lyn [Sus scrofa]
gi|545858855	151.57	21	7	7	44870	PREDICTED: E3 ubiquitin/ISG15 ligase TRIM25-like partial [Sus scrofa]
gi|545878109	151.55	25	7	7	44156	PREDICTED: serine/threonine-protein kinase 10-like [Sus scrofa]
gi|312233367	151.2	28	5	5	26242	cytochrome c oxidase subunit II (mitochondrion) [Sus scrofa taiwanensis]
gi|5835866	151.2	28	5	5	26242	cytochrome c oxidase subunit II (mitochondrion) [Sus scrofa]
gi|317054710	151.2	28	5	5	26242	cytochrome c oxidase subunit II (mitochondrion) [Sus scrofa domesticus]
gi|157279733	151.18	16	7	7	71620	tyrosine-protein kinase SYK [Sus scrofa]
gi|47523580	151.07	27	9	8	46654	platelet-activating factor acetylhydrolase IB subunit alpha [Sus scrofa]
gi|545859629	151.07	27	9	8	46670	PREDICTED: platelet-activating factor acetylhydrolase IB subunit alpha isoform X1 [Sus scrofa]
gi|545859632	151.07	27	9	8	46670	PREDICTED: platelet-activating factor acetylhydrolase IB subunit alpha isoform X2 [Sus scrofa]
gi|350587467	150.93	20	7	7	56836	PREDICTED: RNA-binding protein 47 isoform X2 [Sus scrofa]
gi|350587465	150.93	17	7	7	63975	PREDICTED: RNA-binding protein 47 isoformX1 [Sus scrofa]
gi|545844580	150.93	17	7	7	63904	PREDICTED: RNA-binding protein 47 isoform X3 [Sus scrofa]
gi|347300241	150.78	25	9	9	54796	phospholipase D3 [Sus scrofa]
gi|335302305	150.61	37	6	6	19506	PREDICTED: regulator of G-protein signaling 10 isoform 2 [Sus scrofa]
gi|311271907	150.61	34	6	6	21166	PREDICTED: regulator of G-protein signaling 10 isoform 1 [Sus scrofa]
gi|545808472	150.58	53	9	6	20697	PREDICTED: ADP-ribosylation factor 1 isoform X7 [Sus scrofa]
gi|545808470	150.58	53	9	6	20697	PREDICTED: ADP-ribosylation factor 1 isoform X6 [Sus scrofa]
gi|238018148	150.58	53	9	6	20697	ADP-ribosylation factor 1 [Sus scrofa]
gi|545808466	150.58	52	9	6	21160	PREDICTED: ADP-ribosylation factor 1 isoform X4 [Sus scrofa]
gi|545808468	150.58	52	9	6	21160	PREDICTED: ADP-ribosylation factor 1 isoform X5 [Sus scrofa]
gi|545808464	150.58	44	9	6	24828	PREDICTED: ADP-ribosylation factor 1 isoform X3 [Sus scrofa]
gi|545808462	150.58	43	9	6	25368	PREDICTED: ADP-ribosylation factor 1 isoform X2 [Sus scrofa]
gi|545808460	150.58	42	9	6	25832	PREDICTED: ADP-ribosylation factor 1 isoform X1 [Sus scrofa]
gi|350594261	150.34	11	7	7	80986	PREDICTED: NAD(P) transhydrogenase mitochondrial [Sus scrofa]
gi|545832667	150.3	44	11	11	24201	PREDICTED: LOW QUALITY PROTEIN: 40S ribosomal protein S9 partial [Sus scrofa]
gi|48374077	150.26	23	7	7	35126	sodium/potassium-transporting ATPase subunit beta-1 [Sus scrofa]
gi|311248892	150.21	12	10	10	113908	PREDICTED: lysosomal alpha-mannosidase isoformX1 [Sus scrofa]
gi|545804288	150.16	43	6	6	20113	PREDICTED: NADH dehydrogenase [ubiquinone] 1 alpha subcomplex subunit 8 isoform X1 [Sus scrofa]
gi|297591967	150.1	46	8	8	20547	actin-related protein 2/3 complex subunit 3 [Sus scrofa]
gi|545808452	150.06	12	11	11	126920	PREDICTED: eukaryotic translation initiation factor 4 gamma 2 [Sus scrofa]
gi|545806716	149.78	8	8	8	164302	PREDICTED: EH domain binding protein 1-like 1 [Sus scrofa]
gi|311248396	149.28	23	6	6	41557	PREDICTED: endophilin-A2 isoform X1 [Sus scrofa]
gi|545810375	146.8	23	6	6	41628	PREDICTED: endophilin-A2 isoform X2 [Sus scrofa]
gi|269914120	149.21	45	8	8	16484	lysozyme C-3 precursor [Sus scrofa]
gi|194036682	149.14	19	7	7	35429	PREDICTED: gamma-glutamyl hydrolase [Sus scrofa]
gi|335294978	149.08	19	10	10	57250	PREDICTED: coatomer subunit delta isoform 1 [Sus scrofa]
gi|347349872	149.03	38	10	10	32301	syntenin-1 CG9291-PB [Sus scrofa]
gi|346421431	148.96	21	6	6	38095	dehydrogenase/reductase SDR family member 7 [Sus scrofa]
gi|343887442	148.71	31	11	11	32413	heterogeneous nuclear ribonucleoprotein C (C1/C2) isoform 2 [Sus scrofa]
gi|311259613	148.7	27	7	7	22876	PREDICTED: 40S ribosomal protein S5 isoform 1 [Sus scrofa]
gi|335310941	148.7	34	7	7	24110	PREDICTED: 40S ribosomal protein S2 [Sus scrofa]
gi|148747342	148.5	10	8	8	120658	AP-3 complex subunit beta-1 [Sus scrofa]
gi|545848409	148.21	19	5	5	45330	PREDICTED: acetyl-CoA acetyltransferase mitochondrial isoform X1 [Sus scrofa]
gi|545848412	148.21	21	5	5	40100	PREDICTED: acetyl-CoA acetyltransferase mitochondrial isoform X2 [Sus scrofa]
gi|545878119	148.13	23	8	7	38749	PREDICTED: serine/threonine-protein kinase 10-like partial [Sus scrofa]
gi|350591336	147.99	28	8	7	39578	PREDICTED: succinyl-CoA ligase [GDP-forming] subunit beta mitochondrial isoform 1 [Sus scrofa]
gi|116175255	147.97	19	7	5	56512	regulator of differentiation 1 [Sus scrofa]
gi|545804044	147.97	19	7	5	56512	PREDICTED: regulator of differentiation 1 isoform X1 [Sus scrofa]
gi|545847676	147.96	17	6	4	60566	PREDICTED: serine/threonine-protein kinase PAK 1 [Sus scrofa]
gi|545841022	147.81	9	5	3	86185	PREDICTED: protein transport protein Sec23A isoform X1 [Sus scrofa]
gi|545841025	147.81	9	5	3	86185	PREDICTED: protein transport protein Sec23A isoform X2 [Sus scrofa]
gi|47522626	147.78	57	10	1	15328	histone H3.3 [Sus scrofa]
gi|311266778	147.78	57	10	1	15328	PREDICTED: histone H3.3 [Sus scrofa]
gi|178056532	147.64	21	5	5	46703	Z-DNA-binding protein 1 [Sus scrofa]
gi|311247256	147.56	43	4	4	10045	PREDICTED: barrier-to-autointegration factor-like isoformX4 [Sus scrofa]
gi|335281493	147.56	43	4	4	10045	PREDICTED: barrier-to-autointegration factor-like isoform X4 [Sus scrofa]
gi|335281489	147.56	43	4	4	10045	PREDICTED: barrier-to-autointegration factor-like isoform X2 [Sus scrofa]
gi|335281491	147.56	43	4	4	10045	PREDICTED: barrier-to-autointegration factor-like isoform X3 [Sus scrofa]
gi|311247250	147.56	43	4	4	10045	PREDICTED: barrier-to-autointegration factor-like isoformX1 [Sus scrofa]
gi|311247254	147.56	43	4	4	10045	PREDICTED: barrier-to-autointegration factor-like isoformX5 [Sus scrofa]
gi|545806246	147.56	43	4	4	10045	PREDICTED: barrier-to-autointegration factor-like isoform X6 [Sus scrofa]
gi|311247252	147.56	43	4	4	10045	PREDICTED: barrier-to-autointegration factor-like isoformX2 [Sus scrofa]
gi|335281487	147.56	43	4	4	10045	PREDICTED: barrier-to-autointegration factor-like isoform X1 [Sus scrofa]
gi|311271301	147.54	28	8	8	38156	PREDICTED: vacuolar protein sorting-associated protein 26A isoformX1 [Sus scrofa]
gi|545870387	147.54	25	8	8	41683	PREDICTED: vacuolar protein sorting-associated protein 26A isoform X2 [Sus scrofa]
gi|350578327	147.53	15	8	8	87917	PREDICTED: translocation protein SEC63 homolog isoform X1 [Sus scrofa]
gi|545798896	147.53	16	8	8	83351	PREDICTED: translocation protein SEC63 homolog isoform X2 [Sus scrofa]
gi|545798899	147.53	16	8	8	81289	PREDICTED: translocation protein SEC63 homolog isoform X3 [Sus scrofa]
gi|545827360	147.48	22	4	4	30860	PREDICTED: cation-dependent mannose-6-phosphate receptor isoform X3 [Sus scrofa]
gi|545827358	147.48	22	4	4	30860	PREDICTED: cation-dependent mannose-6-phosphate receptor isoform X2 [Sus scrofa]
gi|194037852	147.48	22	4	4	30860	PREDICTED: cation-dependent mannose-6-phosphate receptor isoformX1 [Sus scrofa]
gi|115312276	147.47	8	6	6	104552	nuclear factor NF-kappa-B p105 subunit [Sus scrofa]
gi|343478291	147.31	27	4	4	21863	ribosomal protein L9 [Sus scrofa]
gi|350582355	147.26	11	9	9	115355	PREDICTED: exportin-1 [Sus scrofa]
gi|311267693	147.24	12	9	9	80791	PREDICTED: eosinophil peroxidase [Sus scrofa]
gi|311258910	147.15	12	5	5	58892	PREDICTED: splicing factor 3A subunit 3 isoform 1 [Sus scrofa]
gi|350587769	147.02	18	8	8	67362	PREDICTED: ATP-binding cassette sub-family E member 1 isoform X1 [Sus scrofa]
gi|545845741	147.02	18	8	8	66042	PREDICTED: ATP-binding cassette sub-family E member 1 isoform X2 [Sus scrofa]
gi|545824279	146.96	17	6	6	47254	PREDICTED: kynurenine--oxoglutarate transaminase 3 isoform X4 [Sus scrofa]
gi|311254836	146.96	16	6	6	50648	PREDICTED: kynurenine--oxoglutarate transaminase 3 isoformX2 [Sus scrofa]
gi|545824276	146.96	16	6	6	50648	PREDICTED: kynurenine--oxoglutarate transaminase 3 isoform X3 [Sus scrofa]
gi|311254838	146.96	16	6	6	50648	PREDICTED: kynurenine--oxoglutarate transaminase 3 isoformX1 [Sus scrofa]
gi|335298275	146.8	21	6	6	33248	PREDICTED: glyoxalase domain-containing protein 4 [Sus scrofa]
gi|545871742	146.79	18	7	7	59999	PREDICTED: nuclear factor NF-kappa-B p100 subunit [Sus scrofa]
gi|545886968	146.69	22	8	8	42275	PREDICTED: heterogeneous nuclear ribonucleoprotein G isoform X2 [Sus scrofa]
gi|346716298	146.69	22	8	8	42275	heterogeneous nuclear ribonucleoprotein G [Sus scrofa]
gi|545886965	146.69	22	8	8	42275	PREDICTED: heterogeneous nuclear ribonucleoprotein G isoform X1 [Sus scrofa]
gi|545841775	146.58	9	7	7	145897	PREDICTED: A-kinase anchor protein 13 [Sus scrofa]
gi|335287187	146.53	28	9	9	28627	PREDICTED: ATP synthase subunit b mitochondrial [Sus scrofa]
gi|350578554	146.42	5	10	4	265674	PREDICTED: talin-2 [Sus scrofa]
gi|343790936	146.4	21	7	7	48309	KH domain containing RNA binding signal transduction associated 1 [Sus scrofa]
gi|47523464	146.34	20	8	8	48863	dolichyl-diphosphooligosaccharide--protein glycosyltransferase 48 kDa subunit precursor [Sus scrofa]
gi|55926217	146.29	33	5	5	13783	cytochrome c oxidase subunit 5B mitochondrial precursor [Sus scrofa]
gi|113205754	146.14	22	5	5	42360	isocitrate dehydrogenase [NAD] subunit beta mitochondrial [Sus scrofa]
gi|348605266	145.93	39	9	9	17222	ribosomal protein S13 [Sus scrofa]
gi|545878347	145.8	9	10	8	138092	PREDICTED: cytoplasmic FMR1-interacting protein 2 [Sus scrofa]
gi|113205664	145.68	89	8	8	5053	thymosin beta-4 [Sus scrofa]
gi|545884074	145.68	89	8	8	5053	PREDICTED: thymosin beta-4 isoform X1 [Sus scrofa]
gi|545808820	145.6	24	9	8	56195	PREDICTED: adaptor-related protein complex 1 mu 1 subunit isoform X1 [Sus scrofa]
gi|47523126	145.54	26	7	7	34682	ficolin-2 precursor [Sus scrofa]
gi|350584406	145.43	12	7	6	59643	PREDICTED: solute carrier family 2 facilitated glucose transporter member 3 [Sus scrofa]
gi|545822151	145.39	14	6	6	64727	PREDICTED: 4-trimethylaminobutyraldehyde dehydrogenase [Sus scrofa]
gi|335284313	145.33	11	5	2	52352	PREDICTED: RNA-binding protein FUS isoformX1 [Sus scrofa]
gi|545814029	145.33	10	5	2	52523	PREDICTED: RNA-binding protein FUS isoform X4 [Sus scrofa]
gi|565671693	145.33	10	5	2	52523	fused in sarcoma [Sus scrofa]
gi|545814034	145.33	10	5	2	52592	PREDICTED: RNA-binding protein FUS isoform X5 [Sus scrofa]
gi|335284315	145.33	10	5	2	52663	PREDICTED: RNA-binding protein FUS isoformX2 [Sus scrofa]
gi|346421386	145.19	53	7	7	11331	ATP synthase subunit g mitochondrial [Sus scrofa]
gi|545861448	145.17	12	5	5	89220	PREDICTED: phospholipase C delta 1 isoform X1 [Sus scrofa]
gi|343790922	145.17	13	5	5	86109	phospholipase C delta 1 [Sus scrofa]
gi|545881387	145.11	23	6	1	28043	PREDICTED: vesicle-associated membrane protein-associated protein B isoform X1 [Sus scrofa]
gi|223950645	145.08	51	7	7	16695	allograft inflammatory factor 1 [Sus scrofa]
gi|545887529	145.05	18	6	6	56874	PREDICTED: H/ACA ribonucleoprotein complex subunit 4 isoform X2 [Sus scrofa]
gi|217416474	145.05	17	6	6	58194	H/ACA ribonucleoprotein complex subunit 4 [Sus scrofa]
gi|545887526	145.05	17	6	6	58008	PREDICTED: H/ACA ribonucleoprotein complex subunit 4 isoform X1 [Sus scrofa]
gi|350580104	144.95	30	8	8	33404	PREDICTED: mitochondrial carrier homolog 2 [Sus scrofa]
gi|346421328	144.95	28	6	1	33618	synapse-associated protein 1 isoform 2 [Sus scrofa]
gi|298160970	144.8	26	8	7	45125	cAMP-dependent protein kinase type II-alpha regulatory subunit [Sus scrofa]
gi|346986364	144.44	31	7	7	35144	serine/threonine-protein phosphatase 6 catalytic subunit [Sus scrofa]
gi|545804419	144.44	27	7	7	39845	PREDICTED: serine/threonine-protein phosphatase 6 catalytic subunit isoform X1 [Sus scrofa]
gi|545824632	144.26	35	6	6	22262	PREDICTED: mitochondrial import receptor subunit TOM22 homolog [Sus scrofa]
gi|545810280	144	11	8	7	108912	PREDICTED: scaffold attachment factor B1 isoform X3 [Sus scrofa]
gi|545810283	144	11	8	7	108698	PREDICTED: scaffold attachment factor B1 isoformX2 [Sus scrofa]
gi|343790920	143.89	17	6	6	54749	fumarate hydratase [Sus scrofa]
gi|545811311	143.64	23	8	8	40419	PREDICTED: vesicular integral-membrane protein VIP36 [Sus scrofa]
gi|335279750	143.58	57	6	6	9631	PREDICTED: normal mucosa of esophagus-specific gene 1 protein isoform 2 [Sus scrofa]
gi|194034801	143.58	57	6	6	9631	PREDICTED: normal mucosa of esophagus-specific gene 1 protein isoform 1 [Sus scrofa]
gi|545812127	143.3	42	5	5	16052	PREDICTED: alpha-aminoadipic semialdehyde dehydrogenase [Sus scrofa]
gi|350585766	143	56	9	8	15605	PREDICTED: chloride intracellular channel protein 4-like [Sus scrofa]
gi|194038441	142.96	44	8	8	28253	PREDICTED: V-type proton ATPase subunit D [Sus scrofa]
gi|311250234	142.93	17	7	7	49031	PREDICTED: eukaryotic peptide chain release factor subunit 1 isoform X1 [Sus scrofa]
gi|545812435	142.93	18	7	7	45463	PREDICTED: eukaryotic peptide chain release factor subunit 1 isoform X2 [Sus scrofa]
gi|545838236	142.48	14	8	8	95767	PREDICTED: ATP-binding cassette sub-family F member 1 isoform X1 [Sus scrofa]
gi|545838239	142.48	14	8	8	95639	PREDICTED: ATP-binding cassette sub-family F member 1 isoform X2 [Sus scrofa]
gi|178056852	142.48	14	8	8	91637	ATP-binding cassette sub-family F member 1 [Sus scrofa]
gi|545850927	142.47	6	9	9	313012	PREDICTED: protein PRRC2C isoform X10 [Sus scrofa]
gi|545850932	142.47	6	9	9	304707	PREDICTED: protein PRRC2C isoform X12 [Sus scrofa]
gi|545850911	142.47	5	9	9	317565	PREDICTED: protein PRRC2C isoform X2 [Sus scrofa]
gi|545850913	142.47	5	9	9	317498	PREDICTED: protein PRRC2C isoform X3 [Sus scrofa]
gi|545850915	142.47	5	9	9	317308	PREDICTED: protein PRRC2C isoform X4 [Sus scrofa]
gi|545850917	142.47	5	9	9	317395	PREDICTED: protein PRRC2C isoform X5 [Sus scrofa]
gi|545850919	142.47	5	9	9	317000	PREDICTED: protein PRRC2C isoform X6 [Sus scrofa]
gi|545850921	142.47	5	9	9	317150	PREDICTED: protein PRRC2C isoform X7 [Sus scrofa]
gi|545850923	142.47	5	9	9	316830	PREDICTED: protein PRRC2C isoform X8 [Sus scrofa]
gi|545850925	142.47	6	9	9	314268	PREDICTED: protein PRRC2C isoform X9 [Sus scrofa]
gi|545850929	142.47	6	9	9	309260	PREDICTED: protein PRRC2C isoform X11 [Sus scrofa]
gi|350588987	142.47	6	9	9	308525	PREDICTED: protein PRRC2C isoform X1 [Sus scrofa]
gi|545803061	142.37	5	7	7	205820	PREDICTED: DENN domain-containing protein 4C [Sus scrofa]
gi|350584524	142.33	12	9	9	106178	PREDICTED: anoctamin-6 isoform X1 [Sus scrofa]
gi|47523744	142.3	11	6	6	58233	serine/threonine-protein kinase OSR1 [Sus scrofa]
gi|343432672	142.15	31	7	7	36394	carbohydrate kinase domain-containing protein isoform 1 [Sus scrofa]
gi|343432674	142.15	33	7	7	34777	carbohydrate kinase domain-containing protein isoform 2 [Sus scrofa]
gi|156071434	142.12	27	8	7	39724	monocyte differentiation antigen CD14 precursor [Sus scrofa]
gi|350586535	142.11	14	8	8	79610	PREDICTED: antigen peptide transporter 1 isoformX1 [Sus scrofa]
gi|113205778	142.11	13	8	8	80666	antigen peptide transporter 1 [Sus scrofa]
gi|545838840	142.11	13	8	8	80604	PREDICTED: antigen peptide transporter 1 isoform X2 [Sus scrofa]
gi|240851536	141.99	34	6	6	31284	ubiquitin thioesterase OTUB1 [Sus scrofa]
gi|194035837	141.7	24	4	4	32541	PREDICTED: peroxisomal biogenesis factor 19 isoform 1 [Sus scrofa]
gi|545865402	141.42	17	6	6	61960	PREDICTED: arf-GAP with coiled-coil ANK repeat and PH domain-containing protein 2 [Sus scrofa]
gi|350591506	141.33	28	5	1	29557	PREDICTED: ruvB-like 1-like partial [Sus scrofa]
gi|545895140	141.32	42	3	3	11967	PREDICTED: filamin-A partial [Sus scrofa]
gi|545849865	141.31	12	6	6	70716	PREDICTED: calcium-binding mitochondrial carrier protein Aralar2 isoform X3 [Sus scrofa]
gi|545849860	141.31	12	6	6	74527	PREDICTED: calcium-binding mitochondrial carrier protein Aralar2 isoform X2 [Sus scrofa]
gi|335295413	141.31	12	6	6	74399	PREDICTED: calcium-binding mitochondrial carrier protein Aralar2 isoform X1 [Sus scrofa]
gi|335302965	141.19	19	9	9	47267	PREDICTED: lupus La protein homolog isoform X1 [Sus scrofa]
gi|545874619	141.19	19	9	9	47267	PREDICTED: lupus La protein homolog isoform X2 [Sus scrofa]
gi|194033484	141.14	15	7	7	53274	PREDICTED: plasma alpha-L-fucosidase isoform X1 [Sus scrofa]
gi|350584895	140.93	20	5	5	41006	PREDICTED: protein VAC14 homolog partial [Sus scrofa]
gi|335294466	140.83	8	10	9	161974	PREDICTED: arf-GAP with Rho-GAP domain ANK repeat and PH domain-containing protein 1 [Sus scrofa]
gi|311267438	140.46	22	4	4	23466	PREDICTED: 60S ribosomal protein L19 [Sus scrofa]
gi|356460981	140.46	11	10	10	107897	probable ATP-dependent RNA helicase DDX58 [Sus scrofa]
gi|545841767	140.43	9	8	8	147045	PREDICTED: A-kinase anchor protein 13-like partial [Sus scrofa]
gi|545861431	140.34	12	6	5	80407	PREDICTED: leucine-rich repeat flightless-interacting protein 2 [Sus scrofa]
gi|545833996	140.28	14	7	7	61162	PREDICTED: LOW QUALITY PROTEIN: heterochromatin protein 1-binding protein 3 [Sus scrofa]
gi|350590194	140.24	18	6	6	53025	PREDICTED: 26S proteasome non-ATPase regulatory subunit 12 isoform X3 [Sus scrofa]
gi|350590196	140.24	19	6	6	50699	PREDICTED: 26S proteasome non-ATPase regulatory subunit 12 isoformX2 [Sus scrofa]
gi|350592016	140.18	19	5	5	43356	PREDICTED: LOW QUALITY PROTEIN: protein TFG [Sus scrofa]
gi|545858846	140.18	26	5	5	28436	PREDICTED: E3 ubiquitin/ISG15 ligase TRIM25 [Sus scrofa]
gi|545803550	140.18	19	4	4	38645	PREDICTED: stomatin-like protein 2 mitochondrial [Sus scrofa]
gi|350584153	139.96	12	8	8	94321	PREDICTED: signal transducer and activator of transcription 6-like isoform X1 [Sus scrofa]
gi|545826071	139.96	12	8	8	94321	PREDICTED: signal transducer and activator of transcription 6 isoform X2 [Sus scrofa]
gi|355390325	139.96	12	8	8	94321	signal transducer and activator of transcription 6 isoform 2 [Sus scrofa]
gi|545826082	139.96	12	8	8	94408	PREDICTED: signal transducer and activator of transcription 6-like isoform X2 [Sus scrofa]
gi|308912515	139.96	12	8	8	94408	signal transducer and activator of transcription 6 isoform 1 [Sus scrofa]
gi|545826068	139.96	12	8	8	94408	PREDICTED: signal transducer and activator of transcription 6 isoform X1 [Sus scrofa]
gi|47523096	139.96	20	5	5	35128	lambda-crystallin homolog [Sus scrofa]
gi|545825124	139.94	13	5	5	51138	PREDICTED: bridging integrator 2 [Sus scrofa]
gi|545871263	139.85	12	10	10	117993	PREDICTED: insulin-degrading enzyme isoform X2 [Sus scrofa]
gi|335301996	139.85	12	10	10	118018	PREDICTED: insulin-degrading enzyme isoformX1 [Sus scrofa]
gi|194043605	139.77	26	6	6	24423	PREDICTED: GTP-binding nuclear protein Ran [Sus scrofa]
gi|311268067	139.64	11	5	5	68144	PREDICTED: replication protein A 70 kDa DNA-binding subunit [Sus scrofa]
gi|545810581	139.61	18	5	5	34189	PREDICTED: small glutamine-rich tetratricopeptide repeat-containing protein alpha isoform X1 [Sus scrofa]
gi|346986339	139.61	18	5	5	34189	small glutamine-rich tetratricopeptide repeat-containing protein alpha [Sus scrofa]
gi|346421345	139.57	20	6	1	40650	synapse-associated protein 1 isoform 1 [Sus scrofa]
gi|47523680	139.55	61	8	8	10932	10 kDa heat shock protein mitochondrial [Sus scrofa]
gi|347300370	139.32	26	9	6	44491	mitogen-activated protein kinase kinase 2 [Sus scrofa]
gi|545840332	139.3	10	7	7	142166	PREDICTED: pro-interleukin-16 isoform X1 [Sus scrofa]
gi|350594715	139.29	19	6	6	46208	PREDICTED: adipocyte plasma membrane-associated protein [Sus scrofa]
gi|47523260	139.25	23	6	6	38581	m7GpppX diphosphatase [Sus scrofa]
gi|545831262	138.71	38	6	6	24135	PREDICTED: persulfide dioxygenase ETHE1 mitochondrial isoform X1 [Sus scrofa]
gi|545831265	138.71	39	6	6	23001	PREDICTED: persulfide dioxygenase ETHE1 mitochondrial isoform X2 [Sus scrofa]
gi|545831268	138.71	47	6	6	19044	PREDICTED: persulfide dioxygenase ETHE1 mitochondrial isoform X3 [Sus scrofa]
gi|545870226	138.63	15	7	7	68097	PREDICTED: ATP-binding cassette sub-family B member 10 mitochondrial [Sus scrofa]
gi|47522610	138.51	16	6	6	56407	succinyl-CoA:3-ketoacid coenzyme A transferase 1 mitochondrial precursor [Sus scrofa]
gi|350582222	138.44	8	7	6	141258	PREDICTED: LOW QUALITY PROTEIN: dynactin subunit 1 [Sus scrofa]
gi|545829078	138.43	32	5	5	19641	PREDICTED: cytochrome c oxidase subunit 4 isoform 1 mitochondrial-like isoform X1 [Sus scrofa]
gi|545829080	138.43	32	5	5	19641	PREDICTED: cytochrome c oxidase subunit 4 isoform 1 mitochondrial-like isoform X2 [Sus scrofa]
gi|545855978	138.34	15	9	9	50550	PREDICTED: lysosome-associated membrane glycoprotein 1 isoform X1 [Sus scrofa]
gi|178056175	138.15	28	7	7	29421	basigin precursor [Sus scrofa]
gi|350591844	137.92	10	7	7	112443	PREDICTED: dynamin-like 120 kDa protein mitochondrial [Sus scrofa]
gi|51592147	137.83	12	6	6	80770	prolyl endopeptidase [Sus scrofa]
gi|47523496	137.82	56	7	7	16288	epididymal secretory protein E1 precursor [Sus scrofa]
gi|311266781	137.76	19	7	7	42092	PREDICTED: galactokinase isoform X1 [Sus scrofa]
gi|545856682	135.72	21	7	7	36650	PREDICTED: galactokinase isoform X2 [Sus scrofa]
gi|545821587	137.75	33	6	6	15115	PREDICTED: aspartyl/asparaginyl beta-hydroxylase-like isoform X6 [Sus scrofa]
gi|545821574	137.75	19	6	6	26750	PREDICTED: aspartyl/asparaginyl beta-hydroxylase-like isoform X3 [Sus scrofa]
gi|545821584	137.75	23	6	6	22300	PREDICTED: aspartyl/asparaginyl beta-hydroxylase-like isoform X5 [Sus scrofa]
gi|545818958	137.74	19	6	2	60173	PREDICTED: ATP-dependent RNA helicase DDX1-like [Sus scrofa]
gi|545890035	137.64	25	4	1	30284	PREDICTED: PDZ and LIM domain protein 1-like [Sus scrofa]
gi|545859572	137.64	32	8	6	31820	PREDICTED: phosphatidylinositol transfer protein alpha isoform [Sus scrofa]
gi|545883161	137.22	16	8	8	60254	PREDICTED: acyloxyacyl hydrolase isoform X6 [Sus scrofa]
gi|545883158	137.22	16	8	8	60254	PREDICTED: acyloxyacyl hydrolase isoform X5 [Sus scrofa]
gi|545883152	137.22	15	8	8	65514	PREDICTED: acyloxyacyl hydrolase isoform X3 [Sus scrofa]
gi|545883155	137.22	15	8	8	65514	PREDICTED: acyloxyacyl hydrolase isoform X4 [Sus scrofa]
gi|545883149	137.22	15	8	8	65514	PREDICTED: acyloxyacyl hydrolase isoform X2 [Sus scrofa]
gi|350595332	137.22	15	8	8	65514	PREDICTED: acyloxyacyl hydrolase isoform X1 [Sus scrofa]
gi|545894793	137.08	37	4	4	17315	PREDICTED: vesicle-associated membrane protein 3-like [Sus scrofa]
gi|545812577	137.05	15	6	6	50148	PREDICTED: histidine--tRNA ligase cytoplasmic isoform X5 [Sus scrofa]
gi|545812575	137.05	14	6	6	52712	PREDICTED: histidine--tRNA ligase cytoplasmic isoform X4 [Sus scrofa]
gi|545812573	137.05	13	6	6	54739	PREDICTED: histidine--tRNA ligase cytoplasmic isoform X3 [Sus scrofa]
gi|311250313	137.05	13	6	6	57303	PREDICTED: histidine--tRNA ligase cytoplasmic isoform X1 [Sus scrofa]
gi|545812570	137.05	12	6	6	60130	PREDICTED: histidine--tRNA ligase cytoplasmic isoform X2 [Sus scrofa]
gi|311271975	137.02	23	7	7	47260	PREDICTED: short/branched chain specific acyl-CoA dehydrogenase mitochondrial [Sus scrofa]
gi|346716331	136.95	32	6	3	23467	ras-related protein Rab-5C [Sus scrofa]
gi|311247138	136.86	20	5	5	37710	PREDICTED: AH receptor-interacting protein [Sus scrofa]
gi|113205704	136.6	13	3	3	28951	proteasome subunit beta type-10 [Sus scrofa]
gi|47523278	136.57	45	5	5	11693	resistin precursor [Sus scrofa]
gi|350595039	136.49	23	5	5	36239	PREDICTED: CCAAT/enhancer-binding protein beta-like [Sus scrofa]
gi|315506983	136.49	23	5	5	36239	CCAAT/enhancer-binding protein beta [Sus scrofa]
gi|178056468	136.49	30	5	5	22285	hippocalcin-like protein 1 [Sus scrofa]
gi|350585750	136.47	10	6	6	98638	PREDICTED: serine/arginine repetitive matrix protein 1 isoformX2 [Sus scrofa]
gi|350585748	136.47	10	6	6	102320	PREDICTED: serine/arginine repetitive matrix protein 1 isoformX1 [Sus scrofa]
gi|545834257	136.47	10	6	6	102356	PREDICTED: serine/arginine repetitive matrix protein 1 isoform X7 [Sus scrofa]
gi|545834261	136.47	10	6	6	102227	PREDICTED: serine/arginine repetitive matrix protein 1 isoform X8 [Sus scrofa]
gi|545834264	136.47	10	6	6	102171	PREDICTED: serine/arginine repetitive matrix protein 1 isoform X9 [Sus scrofa]
gi|545834254	136.47	10	6	6	103720	PREDICTED: serine/arginine repetitive matrix protein 1 isoform X6 [Sus scrofa]
gi|545834245	136.47	10	6	6	104034	PREDICTED: serine/arginine repetitive matrix protein 1 isoform X3 [Sus scrofa]
gi|545834248	136.47	10	6	6	103905	PREDICTED: serine/arginine repetitive matrix protein 1 isoform X4 [Sus scrofa]
gi|545834251	136.47	10	6	6	103849	PREDICTED: serine/arginine repetitive matrix protein 1 isoform X5 [Sus scrofa]
gi|335301831	136.39	20	6	6	15325	PREDICTED: 40S ribosomal protein S24 isoform X4 [Sus scrofa]
gi|545870700	136.39	20	6	6	15326	PREDICTED: 40S ribosomal protein S24 isoform X5 [Sus scrofa]
gi|311271423	136.39	21	6	6	15197	PREDICTED: 40S ribosomal protein S24 isoformX2 [Sus scrofa]
gi|545870705	136.39	21	6	6	15197	PREDICTED: 40S ribosomal protein S24 isoform X7 [Sus scrofa]
gi|335306028	136.39	21	6	6	15104	PREDICTED: 40S ribosomal protein S24-like [Sus scrofa]
gi|545870703	136.39	21	6	6	15197	PREDICTED: 40S ribosomal protein S24 isoform X6 [Sus scrofa]
gi|335301824	136.39	21	6	6	15069	PREDICTED: 40S ribosomal protein S24 isoform X3 [Sus scrofa]
gi|545819344	136.27	60	9	9	22127	PREDICTED: 40S ribosomal protein S7-like [Sus scrofa]
gi|545816957	136.04	31	8	8	31966	PREDICTED: N-acetyl-D-glucosamine kinase isoform X2 [Sus scrofa]
gi|545816960	136.04	31	8	8	31966	PREDICTED: N-acetyl-D-glucosamine kinase isoform X3 [Sus scrofa]
gi|545816963	136.04	31	8	8	31966	PREDICTED: N-acetyl-D-glucosamine kinase isoform X4 [Sus scrofa]
gi|350582274	136.04	26	8	8	37337	PREDICTED: N-acetyl-D-glucosamine kinase isoform X1 [Sus scrofa]
gi|164664460	136	20	4	4	37350	cysteine and histidine-rich domain-containing protein 1 [Sus scrofa]
gi|47523728	135.98	22	4	4	17040	40S ribosomal protein S15 [Sus scrofa]
gi|545869404	135.98	12	5	5	62509	PREDICTED: RNA-binding protein EWS isoform X5 [Sus scrofa]
gi|356461003	135.98	11	5	5	68449	RNA-binding protein EWS [Sus scrofa]
gi|545869402	135.98	11	5	5	68362	PREDICTED: RNA-binding protein EWS isoform X4 [Sus scrofa]
gi|545869400	135.98	11	5	5	68591	PREDICTED: RNA-binding protein EWS isoform X3 [Sus scrofa]
gi|545869398	135.98	11	5	5	68937	PREDICTED: RNA-binding protein EWS isoform X2 [Sus scrofa]
gi|545869396	135.98	11	5	5	69166	PREDICTED: RNA-binding protein EWS isoform X1 [Sus scrofa]
gi|311248247	135.89	38	7	7	17475	PREDICTED: ATP synthase subunit delta mitochondrial-like isoform 1 [Sus scrofa]
gi|335309772	135.73	31	5	5	19068	PREDICTED: acyl-coenzyme A thioesterase 2 mitochondrial-like partial [Sus scrofa]
gi|335300211	135.61	27	5	5	43733	PREDICTED: oxysterol-binding protein-related protein 11 partial [Sus scrofa]
gi|545825732	135.5	14	4	4	25840	PREDICTED: CD63 antigen [Sus scrofa]
gi|311258794	135.44	22	7	7	53110	PREDICTED: sphingomyelin phosphodiesterase acid-like 3B [Sus scrofa]
gi|545824300	135.41	13	5	5	45075	PREDICTED: endophilin-B1 isoform X1 [Sus scrofa]
gi|545824304	135.41	14	5	5	43080	PREDICTED: endophilin-B1 isoform X3 [Sus scrofa]
gi|545824306	135.41	14	5	5	41640	PREDICTED: endophilin-B1 isoform X4 [Sus scrofa]
gi|270289756	135.41	15	5	5	40683	endophilin-B1 [Sus scrofa]
gi|545824302	135.41	13	5	5	44118	PREDICTED: endophilin-B1 isoform X2 [Sus scrofa]
gi|297591959	135.35	10	4	4	48600	farnesyl pyrophosphate synthase precursor [Sus scrofa]
gi|545822725	135.35	10	4	4	48600	PREDICTED: farnesyl pyrophosphate synthase isoform X1 [Sus scrofa]
gi|545822727	135.35	12	4	4	40661	PREDICTED: farnesyl pyrophosphate synthase isoform X2 [Sus scrofa]
gi|545822731	135.35	12	4	4	40661	PREDICTED: farnesyl pyrophosphate synthase isoform X4 [Sus scrofa]
gi|545822729	135.35	12	4	4	40661	PREDICTED: farnesyl pyrophosphate synthase isoform X3 [Sus scrofa]
gi|545804254	135.32	22	7	7	47499	PREDICTED: 26S proteasome non-ATPase regulatory subunit 5 [Sus scrofa]
gi|350578530	135.24	14	6	4	57513	PREDICTED: sorting nexin-1 isoform 1 [Sus scrofa]
gi|545823303	135.1	57	10	1	15388	PREDICTED: histone H3.2-like isoform X2 [Sus scrofa]
gi|347582608	135.1	57	10	1	15388	histone H3.2 [Sus scrofa]
gi|335287027	135.1	57	10	1	15388	PREDICTED: histone H3.2-like [Sus scrofa]
gi|545823301	135.1	57	10	1	15388	PREDICTED: histone H3.2-like isoform X1 [Sus scrofa]
gi|545811820	134.92	37	4	3	11828	PREDICTED: glutaredoxin-1 isoform X1 [Sus scrofa]
gi|47523548	134.92	37	4	3	11828	glutaredoxin-1 [Sus scrofa]
gi|47523746	134.6	36	5	5	25758	dihydropteridine reductase [Sus scrofa]
gi|545871859	134.58	10	9	9	141541	PREDICTED: structural maintenance of chromosomes protein 3 [Sus scrofa]
gi|311245256	134.55	18	4	4	58349	PREDICTED: LOW QUALITY PROTEIN: protein ERGIC-53 [Sus scrofa]
gi|343887362	134.49	40	4	4	13527	small nuclear ribonucleoprotein Sm D2 [Sus scrofa]
gi|324120946	134.48	7	5	1	109162	sarcoplasmic/endoplasmic reticulum calcium ATPase 1 [Sus scrofa]
gi|545814299	134.48	7	5	1	110131	PREDICTED: sarcoplasmic/endoplasmic reticulum calcium ATPase 1 isoform X1 [Sus scrofa]
gi|311251856	134.38	19	5	5	15632	PREDICTED: V-type proton ATPase 16 kDa proteolipid subunit [Sus scrofa]
gi|311261052	134.07	37	6	2	24236	PREDICTED: ras-related protein Rab-2B isoform 1 [Sus scrofa]
gi|545829633	134.02	35	6	6	18919	PREDICTED: tubulin polymerization-promoting protein family member 3 isoform X3 [Sus scrofa]
gi|311257146	134.02	35	6	6	18919	PREDICTED: tubulin polymerization-promoting protein family member 3 isoformX1 [Sus scrofa]
gi|311257148	134.02	35	6	6	18919	PREDICTED: tubulin polymerization-promoting protein family member 3 isoformX2 [Sus scrofa]
gi|335297447	133.97	19	5	4	44029	PREDICTED: guanine nucleotide-binding protein subunit alpha-13 [Sus scrofa]
gi|178056558	133.93	27	5	2	23747	ras-related protein Rab-5A [Sus scrofa]
gi|545859526	133.92	18	5	5	48689	PREDICTED: breakpoint cluster region protein-like [Sus scrofa]
gi|335282248	133.9	19	5	5	33618	PREDICTED: calponin-2 isoform 1 [Sus scrofa]
gi|545893700	133.87	9	6	6	99660	PREDICTED: rab11 family-interacting protein 1-like partial [Sus scrofa]
gi|545845431	133.74	13	6	5	54049	PREDICTED: ras GTPase-activating protein-binding protein 2 isoform X6 [Sus scrofa]
gi|545845426	133.74	13	6	5	54049	PREDICTED: ras GTPase-activating protein-binding protein 2 isoform X4 [Sus scrofa]
gi|545845433	133.74	13	6	5	54049	PREDICTED: ras GTPase-activating protein-binding protein 2 isoform X7 [Sus scrofa]
gi|47523046	133.68	51	5	5	9896	acyl-CoA-binding protein [Sus scrofa]
gi|194040450	133.63	32	6	6	20731	PREDICTED: lactoylglutathione lyase isoform 1 [Sus scrofa]
gi|545863871	133.52	13	5	5	65582	PREDICTED: coatomer subunit gamma-1 [Sus scrofa]
gi|335297237	133.14	16	8	8	62969	PREDICTED: nuclear protein localization protein 4 homolog [Sus scrofa]
gi|311257035	133.13	16	5	5	53941	PREDICTED: ATP-dependent RNA helicase DDX19B isoformX1 [Sus scrofa]
gi|311257030	133.13	16	5	5	53986	PREDICTED: ATP-dependent RNA helicase DDX19A-like isoformX1 [Sus scrofa]
gi|545829287	133.13	15	5	5	54347	PREDICTED: ATP-dependent RNA helicase DDX19B isoform X3 [Sus scrofa]
gi|545817963	132.98	23	5	4	25586	PREDICTED: serine/arginine-rich splicing factor 7 isoform X5 [Sus scrofa]
gi|545817958	132.98	22	5	4	26168	PREDICTED: serine/arginine-rich splicing factor 7 isoform X4 [Sus scrofa]
gi|311252787	132.98	23	5	4	26025	PREDICTED: serine/arginine-rich splicing factor 7 isoformX2 [Sus scrofa]
gi|545817955	132.98	22	5	4	26941	PREDICTED: serine/arginine-rich splicing factor 7 isoform X3 [Sus scrofa]
gi|311252785	132.98	21	5	4	27380	PREDICTED: serine/arginine-rich splicing factor 7 isoformX1 [Sus scrofa]
gi|47522800	132.87	39	4	4	14759	60S ribosomal protein L22 [Sus scrofa]
gi|349732158	132.71	24	5	5	22323	YKT6 v-SNARE homolog [Sus scrofa]
gi|545823586	132.69	10	6	6	88812	PREDICTED: cold shock domain-containing protein E1 isoform X3 [Sus scrofa]
gi|350583507	132.69	9	6	6	93709	PREDICTED: cold shock domain-containing protein E1 isoform X1 [Sus scrofa]
gi|545891410	132.59	40	6	5	14203	PREDICTED: serine/arginine-rich splicing factor 3-like isoform X2 [Sus scrofa]
gi|545891407	132.59	40	6	5	14203	PREDICTED: serine/arginine-rich splicing factor 3-like isoform X1 [Sus scrofa]
gi|350586583	132.59	30	6	5	19330	PREDICTED: serine/arginine-rich splicing factor 3-like [Sus scrofa]
gi|545822551	132.26	25	6	6	41964	PREDICTED: SLAM family member 9-like isoform X1 [Sus scrofa]
gi|545801101	132.24	10	6	6	100638	PREDICTED: vam6/Vps39-like protein isoform X2 [Sus scrofa]
gi|311244915	132.24	10	6	6	100668	PREDICTED: vam6/Vps39-like protein isoformX1 [Sus scrofa]
gi|194042891	132.18	24	4	4	22160	PREDICTED: density-regulated protein [Sus scrofa]
gi|356582301	132.1	12	5	5	57615	3-hydroxy-3-methylglutaryl-CoA synthase 1 (soluble) [Sus scrofa]
gi|311264034	132.06	30	8	8	13742	PREDICTED: 40S ribosomal protein S25 isoformX1 [Sus scrofa]
gi|311264036	132.06	30	8	8	13742	PREDICTED: 40S ribosomal protein S25 isoformX2 [Sus scrofa]
gi|545848846	132.06	30	8	8	13742	PREDICTED: 40S ribosomal protein S25 isoform X3 [Sus scrofa]
gi|343962638	132.04	25	6	6	27735	CD48 molecule precursor [Sus scrofa]
gi|350583458	132.01	20	4	4	24757	PREDICTED: vesicle-trafficking protein SEC22b [Sus scrofa]
gi|350596379	132.01	20	4	4	24757	PREDICTED: vesicle-trafficking protein SEC22b-like [Sus scrofa]
gi|545804789	131.92	5	6	6	194797	PREDICTED: nuclear pore complex protein Nup214 isoform X3 [Sus scrofa]
gi|335281115	131.92	5	6	6	210501	PREDICTED: nuclear pore complex protein Nup214 isoform X1 [Sus scrofa]
gi|545804786	131.92	5	6	6	210655	PREDICTED: nuclear pore complex protein Nup214 isoform X2 [Sus scrofa]
gi|47523282	131.91	15	6	6	41376	acyl-CoA desaturase [Sus scrofa]
gi|311276601	131.87	30	4	4	12544	PREDICTED: transcription elongation factor B polypeptide 1-like [Sus scrofa]
gi|335286396	131.87	30	4	4	12473	PREDICTED: transcription elongation factor B polypeptide 1 isoform 1 [Sus scrofa]
gi|335286394	131.87	30	4	4	12473	PREDICTED: transcription elongation factor B polypeptide 1 isoform 2 [Sus scrofa]
gi|311269349	131.78	31	7	7	22524	PREDICTED: histone H1x-like [Sus scrofa]
gi|335296519	131.64	25	4	4	22991	PREDICTED: ras-related protein Rab-18-like isoform X1 [Sus scrofa]
gi|545857531	131.3	9	4	4	57046	PREDICTED: glycylpeptide N-tetradecanoyltransferase 1 [Sus scrofa]
gi|346421347	131.25	23	6	6	32574	glucosamine-6-phosphate isomerase 1 [Sus scrofa]
gi|545825797	131.2	33	5	5	19153	PREDICTED: proliferation-associated protein 2G4 [Sus scrofa]
gi|545836957	131.15	29	6	6	37558	PREDICTED: stromal membrane-associated protein 2 isoform X2 [Sus scrofa]
gi|545836954	131.15	23	6	6	46576	PREDICTED: stromal membrane-associated protein 2 isoform X1 [Sus scrofa]
gi|190360629	131.15	23	6	6	46647	stromal membrane-associated protein 2 [Sus scrofa]
gi|545814562	130.73	27	4	1	21970	PREDICTED: cytochrome b-c1 complex subunit 2 mitochondrial-like [Sus scrofa]
gi|545803801	130.63	11	8	8	101819	PREDICTED: TBC1 domain family member 2A [Sus scrofa]
gi|545820414	130.58	15	5	5	37144	PREDICTED: eukaryotic translation initiation factor 3 subunit H isoform X2 [Sus scrofa]
gi|335286179	130.58	14	5	5	39912	PREDICTED: eukaryotic translation initiation factor 3 subunit H isoformX1 [Sus scrofa]
gi|350586921	130.51	6	4	4	150960	PREDICTED: LOW QUALITY PROTEIN: apoptotic chromatin condensation inducer in the nucleus [Sus scrofa]
gi|264681460	130.4	33	6	6	17319	acyl carrier protein mitochondrial [Sus scrofa]
gi|545851826	130.4	33	6	6	17307	PREDICTED: acyl carrier protein mitochondrial isoform X1 [Sus scrofa]
gi|545837650	130.36	10	7	7	93334	PREDICTED: phosphatidylinositol-glycan-specific phospholipase D [Sus scrofa]
gi|545865466	130.17	12	5	5	46400	PREDICTED: D-beta-hydroxybutyrate dehydrogenase mitochondrial [Sus scrofa]
gi|545865460	130.17	18	5	5	30911	PREDICTED: D-beta-hydroxybutyrate dehydrogenase mitochondrial-like [Sus scrofa]
gi|194041608	130.12	16	4	4	36955	PREDICTED: mitotic checkpoint protein BUB3 isoformX2 [Sus scrofa]
gi|545872531	130.12	16	4	4	37155	PREDICTED: mitotic checkpoint protein BUB3 isoform X3 [Sus scrofa]
gi|545872534	130.12	16	4	4	37155	PREDICTED: mitotic checkpoint protein BUB3 isoform X4 [Sus scrofa]
gi|47523790	130.09	32	6	6	35594	serine/threonine-protein phosphatase 2A catalytic subunit alpha isoform [Sus scrofa]
gi|148237282	130	24	5	5	23330	60S ribosomal protein L14 [Sus scrofa]
gi|545832066	129.95	10	5	5	90532	PREDICTED: aldehyde dehydrogenase family 16 member A1 isoform X5 [Sus scrofa]
gi|545832060	129.95	9	5	5	97276	PREDICTED: aldehyde dehydrogenase family 16 member A1 isoform X3 [Sus scrofa]
gi|545832063	129.95	9	5	5	96311	PREDICTED: aldehyde dehydrogenase family 16 member A1 isoform X4 [Sus scrofa]
gi|347582660	129.91	37	9	9	20360	mesencephalic astrocyte-derived neurotrophic factor precursor [Sus scrofa]
gi|545825773	129.87	28	5	5	20665	PREDICTED: protein canopy homolog 2 isoform X1 [Sus scrofa]
gi|297307133	129.87	28	5	5	20665	protein canopy homolog 2 precursor [Sus scrofa]
gi|545825776	129.87	28	5	5	20665	PREDICTED: protein canopy homolog 2 isoform X2 [Sus scrofa]
gi|47522966	129.77	13	5	5	54729	kynurenine 3-monooxygenase [Sus scrofa]
gi|545815435	129.7	11	5	5	101489	PREDICTED: H(+)/Cl(-) exchange transporter 7-like isoform 1 [Sus scrofa]
gi|545815473	129.7	11	5	5	101489	PREDICTED: H(+)/Cl(-) exchange transporter 7-like isoform 1 [Sus scrofa]
gi|346986322	129.67	23	6	6	40795	peptidyl-prolyl cis-trans isomerase D [Sus scrofa]
gi|545881737	129.61	26	8	5	46329	PREDICTED: actin-related protein 3B-like partial [Sus scrofa]
gi|346227226	129.54	56	9	9	18431	40S ribosomal protein S11 [Sus scrofa]
gi|545818964	129.51	13	7	3	76968	PREDICTED: ATP-dependent RNA helicase DDX1 [Sus scrofa]
gi|116175283	129.49	22	5	5	25448	serine/arginine-rich splicing factor 2 [Sus scrofa]
gi|194018718	129.01	29	5	5	13333	40S ribosomal protein S20 [Sus scrofa]
gi|55741713	129	11	3	3	46402	N-acylglucosamine 2-epimerase [Sus scrofa]
gi|545873280	128.79	32	4	4	16633	PREDICTED: activated RNA polymerase II transcriptional coactivator p15-like [Sus scrofa]
gi|335283574	128.76	32	6	6	34911	PREDICTED: transcriptional activator protein Pur-alpha isoformX2 [Sus scrofa]
gi|335283572	128.76	32	6	6	34911	PREDICTED: transcriptional activator protein Pur-alpha isoformX1 [Sus scrofa]
gi|545812529	128.76	32	6	6	34911	PREDICTED: transcriptional activator protein Pur-alpha isoform X4 [Sus scrofa]
gi|545812525	128.76	28	6	6	39386	PREDICTED: transcriptional activator protein Pur-alpha isoform X3 [Sus scrofa]
gi|545797952	128.73	15	8	8	70190	PREDICTED: rho GTPase-activating protein 18 [Sus scrofa]
gi|545814288	128.66	16	3	3	44396	PREDICTED: leukosialin [Sus scrofa]
gi|47523866	128.62	16	4	4	37816	aldose 1-epimerase [Sus scrofa]
gi|545824977	128.58	35	5	5	14885	PREDICTED: peptidyl-prolyl cis-trans isomerase FKBP11-like [Sus scrofa]
gi|311255241	128.58	23	5	5	22330	PREDICTED: peptidyl-prolyl cis-trans isomerase FKBP11 isoform 1 [Sus scrofa]
gi|343791007	128.57	14	5	5	54154	dynein cytoplasmic 1 light intermediate chain 2 [Sus scrofa]
gi|545847155	128.48	17	7	7	51421	PREDICTED: integrin-linked protein kinase isoform X2 [Sus scrofa]
gi|545847157	128.48	17	7	7	51421	PREDICTED: integrin-linked protein kinase isoform X3 [Sus scrofa]
gi|335294263	128.48	17	7	7	51421	PREDICTED: integrin-linked protein kinase isoform X1 [Sus scrofa]
gi|346716318	128.47	20	4	4	26256	cleavage and polyadenylation specificity factor subunit 5 [Sus scrofa]
gi|335291063	128.44	20	3	3	34375	PREDICTED: palmitoyl-protein thioesterase 1-like isoform X1 [Sus scrofa]
gi|545874285	128.42	16	6	2	48195	PREDICTED: UDP-glucose:glycoprotein glucosyltransferase 1-like partial [Sus scrofa]
gi|545875821	128.24	12	4	4	57789	PREDICTED: arf-GAP domain and FG repeat-containing protein 1-like [Sus scrofa]
gi|347300176	128.17	44	9	8	21880	peroxiredoxin-2 [Sus scrofa]
gi|545813284	128.03	19	5	5	20688	PREDICTED: 28 kDa heat- and acid-stable phosphoprotein [Sus scrofa]
gi|346644866	127.98	20	4	4	26152	coiled-coil-helix-coiled-coil-helix domain-containing protein 3 mitochondrial [Sus scrofa]
gi|335282227	127.84	12	6	6	68810	PREDICTED: switch-associated protein 70 [Sus scrofa]
gi|545831956	127.77	15	5	5	52237	PREDICTED: U1 small nuclear ribonucleoprotein 70 kDa isoform X2 [Sus scrofa]
gi|545831953	127.77	15	5	5	52237	PREDICTED: U1 small nuclear ribonucleoprotein 70 kDa isoform X1 [Sus scrofa]
gi|545827818	127.77	15	5	3	40267	PREDICTED: twinfilin-1 isoform X2 [Sus scrofa]
gi|545827816	127.77	15	5	3	41030	PREDICTED: twinfilin-1 isoform X1 [Sus scrofa]
gi|311251879	127.76	70	6	6	13170	PREDICTED: transcription elongation factor B polypeptide 2 isoform 1 [Sus scrofa]
gi|47523754	127.57	27	7	7	29506	proteasome activator complex subunit 3 [Sus scrofa]
gi|545857819	127.57	26	7	7	30891	PREDICTED: proteasome activator complex subunit 3 isoform X1 [Sus scrofa]
gi|545857822	127.57	25	7	7	31388	PREDICTED: proteasome activator complex subunit 3 isoform X2 [Sus scrofa]
gi|545809546	127.49	22	6	6	34430	PREDICTED: eukaryotic translation initiation factor 3 subunit G [Sus scrofa]
gi|545832250	127.47	3	5	1	146539	PREDICTED: myosin-14-like [Sus scrofa]
gi|350590315	127.4	42	5	5	12732	PREDICTED: eukaryotic translation initiation factor 1-like [Sus scrofa]
gi|335300663	127.4	10	6	6	107881	PREDICTED: trifunctional purine biosynthetic protein adenosine-3 [Sus scrofa]
gi|335294212	127.38	28	5	5	16591	PREDICTED: 60S ribosomal protein L27a isoformX1 [Sus scrofa]
gi|350588060	127.38	28	5	5	16605	PREDICTED: 60S ribosomal protein L27a-like [Sus scrofa]
gi|545847061	127.38	20	5	5	23847	PREDICTED: 60S ribosomal protein L27a isoform X2 [Sus scrofa]
gi|297307137	127.27	35	5	4	23742	ran-specific GTPase-activating protein [Sus scrofa]
gi|545852995	127.24	13	5	3	59253	PREDICTED: ubiquilin-1 isoform X1 [Sus scrofa]
gi|545852998	127.24	14	5	3	55955	PREDICTED: ubiquilin-1 isoform X2 [Sus scrofa]
gi|335299814	127.09	11	7	7	83455	PREDICTED: elongation factor G mitochondrial [Sus scrofa]
gi|347300207	126.83	19	6	6	53202	nucleobindin-1 precursor [Sus scrofa]
gi|545831930	126.83	19	6	6	53202	PREDICTED: nucleobindin-1 isoform X2 [Sus scrofa]
gi|545831927	126.83	18	6	6	54126	PREDICTED: nucleobindin-1 isoform X1 [Sus scrofa]
gi|545835136	126.8	35	8	8	25543	PREDICTED: NADH dehydrogenase ubiquinone flavoprotein 2 isoform X1 [Sus scrofa]
gi|350584170	126.75	13	4	4	53549	PREDICTED: serine hydroxymethyltransferase mitochondrial-like isoform X1 [Sus scrofa]
gi|545826135	126.75	13	4	4	53549	PREDICTED: serine hydroxymethyltransferase mitochondrial-like isoform X3 [Sus scrofa]
gi|545826165	126.75	13	4	4	53549	PREDICTED: serine hydroxymethyltransferase mitochondrial-like isoform X4 [Sus scrofa]
gi|311255743	126.75	13	4	4	53549	PREDICTED: serine hydroxymethyltransferase mitochondrial-like isoformX1 [Sus scrofa]
gi|350584162	126.75	13	4	4	56222	PREDICTED: serine hydroxymethyltransferase mitochondrial-like isoformX2 [Sus scrofa]
gi|545826157	126.75	13	4	4	56222	PREDICTED: serine hydroxymethyltransferase mitochondrial-like isoform X2 [Sus scrofa]
gi|545837226	126.63	13	3	3	37138	PREDICTED: thioredoxin domain-containing protein 5-like [Sus scrofa]
gi|157279735	126.37	22	6	6	31586	succinate dehydrogenase [ubiquinone] iron-sulfur subunit mitochondrial precursor [Sus scrofa]
gi|545824809	126.26	13	4	4	47040	PREDICTED: ADP-ribosylation factor-binding protein GGA1-like [Sus scrofa]
gi|545841274	126.19	16	5	5	34717	PREDICTED: dehydrogenase/reductase SDR family member 1 isoform X2 [Sus scrofa]
gi|311260951	126.19	16	5	5	34095	PREDICTED: dehydrogenase/reductase SDR family member 1 isoform X1 [Sus scrofa]
gi|350594423	126.08	21	8	8	57305	PREDICTED: lymphocyte cytosolic protein 2 [Sus scrofa]
gi|335303012	126.06	26	6	6	27584	PREDICTED: Obg-like ATPase 1 [Sus scrofa]
gi|343488534	125.93	20	5	5	28065	homeobox prox 1 [Sus scrofa]
gi|114326183	125.82	37	5	2	20486	ADP-ribosylation factor 4 [Sus scrofa]
gi|345199274	125.8	22	6	6	37109	glutaredoxin 3 [Sus scrofa]
gi|545864033	125.79	36	4	1	20555	PREDICTED: protein CDV3 homolog isoform X1 [Sus scrofa]
gi|350584292	125.69	17	7	7	75999	PREDICTED: dynamin 1-like [Sus scrofa]
gi|311257281	125.61	17	6	6	45704	PREDICTED: dnaJ homolog subfamily A member 2 [Sus scrofa]
gi|223950631	125.56	51	3	3	8069	guanine nucleotide-binding protein G(I)/G(S)/G(O) subunit gamma-12 [Sus scrofa]
gi|350592477	125.54	29	5	5	20496	PREDICTED: vacuolar protein sorting-associated protein 29 isoform 1 [Sus scrofa]
gi|350592479	125.54	28	5	5	20917	PREDICTED: vacuolar protein sorting-associated protein 29 isoform 2 [Sus scrofa]
gi|311254226	125.53	39	4	4	9461	PREDICTED: 40S ribosomal protein S27 isoform 2 [Sus scrofa]
gi|545880808	125.3	9	5	1	68244	PREDICTED: poly(A) binding protein cytoplasmic 1-like [Sus scrofa]
gi|545806760	125.13	17	6	6	58607	PREDICTED: atlastin-3 [Sus scrofa]
gi|359465556	125.08	10	7	7	93785	active breakpoint cluster region-related protein [Sus scrofa]
gi|118403822	124.82	15	3	3	25704	CD81 antigen [Sus scrofa]
gi|545856604	124.7	18	5	5	36277	PREDICTED: signal recognition particle subunit SRP68-like [Sus scrofa]
gi|545894972	124.66	30	5	2	16274	PREDICTED: ubiquitin-conjugating enzyme E2 variant 2 isoform X3 [Sus scrofa]
gi|343432604	124.66	30	5	2	16377	ubiquitin-conjugating enzyme E2 variant 2 [Sus scrofa]
gi|545894970	124.66	27	5	2	18109	PREDICTED: ubiquitin-conjugating enzyme E2 variant 2 isoform X2 [Sus scrofa]
gi|545894968	124.66	27	5	2	18316	PREDICTED: ubiquitin-conjugating enzyme E2 variant 2 isoform X1 [Sus scrofa]
gi|227430316	124.66	33	3	3	16199	cytochrome b5 type B [Sus scrofa]
gi|545808740	124.59	37	8	8	23472	PREDICTED: 60S ribosomal protein L18a isoform X2 [Sus scrofa]
gi|545808738	124.59	33	8	8	26047	PREDICTED: 60S ribosomal protein L18a isoformX1 [Sus scrofa]
gi|51592105	124.51	31	6	5	33074	heme oxygenase 1 [Sus scrofa]
gi|545801970	124.42	19	7	6	42563	PREDICTED: serpin B8 isoform X2 [Sus scrofa]
gi|335280049	124.42	19	7	6	42563	PREDICTED: serpin B8 isoform X1 [Sus scrofa]
gi|219521950	124.23	11	5	5	78755	acetyl-coenzyme A synthetase cytoplasmic [Sus scrofa]
gi|545880243	124.23	11	5	5	80299	PREDICTED: acetyl-coenzyme A synthetase cytoplasmic isoform X1 [Sus scrofa]
gi|190360669	124.04	11	4	4	67962	phostensin [Sus scrofa]
gi|545838321	124.04	12	4	4	67562	PREDICTED: phostensin isoform X1 [Sus scrofa]
gi|545838324	124.04	12	4	4	67562	PREDICTED: phostensin isoform X2 [Sus scrofa]
gi|545852770	124.01	24	5	5	34156	PREDICTED: cytochrome b5 reductase 1 isoform X1 [Sus scrofa]
gi|345199319	124.01	24	5	5	34156	cytochrome b5 reductase 1 [Sus scrofa]
gi|311277187	123.91	25	4	4	18871	PREDICTED: translocon-associated protein subunit delta isoformX1 [Sus scrofa]
gi|545887405	123.91	25	4	4	18800	PREDICTED: translocon-associated protein subunit delta isoform X2 [Sus scrofa]
gi|335305651	123.89	23	4	2	23522	PREDICTED: ras-related protein Ral-A [Sus scrofa]
gi|545851318	123.89	4	7	7	263944	PREDICTED: nucleoprotein TPR isoform X2 [Sus scrofa]
gi|545851315	123.89	4	7	7	274702	PREDICTED: nucleoprotein TPR isoform X1 [Sus scrofa]
gi|545806915	123.8	7	5	5	95569	PREDICTED: echinoderm microtubule associated protein like 3 isoform X4 [Sus scrofa]
gi|335281701	123.8	7	5	5	95482	PREDICTED: echinoderm microtubule associated protein like 3 isoform X1 [Sus scrofa]
gi|545826391	123.77	19	5	5	41253	PREDICTED: N-acetylglucosamine-6-sulfatase [Sus scrofa]
gi|373432743	123.76	19	3	3	21390	uncharacterized protein LOC100520839 [Sus scrofa]
gi|545827305	123.76	19	3	3	21390	PREDICTED: uncharacterized protein LOC100520839 isoform X2 [Sus scrofa]
gi|545827303	123.76	19	3	3	21390	PREDICTED: uncharacterized protein LOC100520839 isoform X1 [Sus scrofa]
gi|335292095	123.68	13	4	4	41282	PREDICTED: mitogen-activated protein kinase 14 isoformX1 [Sus scrofa]
gi|545839088	123.67	32	5	5	18932	PREDICTED: ribosomal protein S10 isoform X1 [Sus scrofa]
gi|346421343	123.67	32	5	5	18932	ribosomal protein S10 [Sus scrofa]
gi|545815999	123.62	11	4	4	63691	PREDICTED: U5 small nuclear ribonucleoprotein 200 kDa helicase-like [Sus scrofa]
gi|350591628	123.44	6	3	3	67069	PREDICTED: glycogenin-1 [Sus scrofa]
gi|165973426	123.4	31	8	8	28382	MHC class II DR-alpha precursor [Sus scrofa]
gi|545839064	123.35	11	4	4	57807	PREDICTED: LEM domain-containing protein 2 isoform X3 [Sus scrofa]
gi|311260258	123.35	11	4	4	56952	PREDICTED: LEM domain-containing protein 2 isoform X1 [Sus scrofa]
gi|545839061	123.35	11	4	4	59943	PREDICTED: LEM domain-containing protein 2 isoform X2 [Sus scrofa]
gi|350539043	123.34	19	6	6	34400	phospholipid scramblase 1 [Sus scrofa]
gi|222136592	123.22	30	5	5	23008	proteasome subunit beta type-3 [Sus scrofa]
gi|114326179	123.19	20	3	3	21541	PRA1 family protein 3 [Sus scrofa]
gi|343432652	123.18	24	3	3	23202	linker for activation of T cells family member 2 precursor [Sus scrofa]
gi|545813629	123.18	24	3	3	23202	PREDICTED: linker for activation of T cells family member 2 isoform X1 [Sus scrofa]
gi|545813632	123.18	27	3	3	21183	PREDICTED: linker for activation of T cells family member 2 isoform X2 [Sus scrofa]
gi|545830269	123.14	42	4	4	10156	PREDICTED: cytochrome c oxidase subunit 6B1 isoform X1 [Sus scrofa]
gi|545830272	123.14	42	4	4	10156	PREDICTED: cytochrome c oxidase subunit 6B1 isoform X2 [Sus scrofa]
gi|545825943	123.12	8	5	3	121407	PREDICTED: SWI/SNF complex subunit SMARCC2 isoform X8 [Sus scrofa]
gi|350584106	123.12	7	5	3	132596	PREDICTED: SWI/SNF complex subunit SMARCC2 isoform X3 [Sus scrofa]
gi|545881583	123.11	8	4	4	86658	PREDICTED: extended synaptotagmin-2 [Sus scrofa]
gi|297747354	123.06	12	4	4	50572	c-src tyrosine kinase [Sus scrofa]
gi|350590618	122.93	8	4	1	52382	PREDICTED: TATA-binding protein-associated factor 2N partial [Sus scrofa]
gi|545892332	122.91	27	7	6	20002	PREDICTED: UMP-CMP kinase-like partial [Sus scrofa]
gi|350586231	122.91	20	7	6	25981	PREDICTED: UMP-CMP kinase isoform X1 [Sus scrofa]
gi|311265493	122.89	18	4	4	37107	PREDICTED: cathepsin L1-like isoform X1 [Sus scrofa]
gi|545852861	122.89	21	4	4	31502	PREDICTED: cathepsin L1-like isoform X2 [Sus scrofa]
gi|545884673	122.74	28	6	6	17035	PREDICTED: RNA binding motif (RNP1 RRM) protein 3 isoform X1 [Sus scrofa]
gi|343432668	122.74	28	6	6	17035	RNA binding motif (RNP1 RRM) protein 3 [Sus scrofa]
gi|545884679	122.74	28	6	6	16879	PREDICTED: RNA binding motif (RNP1 RRM) protein 3 isoform X3 [Sus scrofa]
gi|545884676	122.74	28	6	6	16879	PREDICTED: RNA binding motif (RNP1 RRM) protein 3 isoform X2 [Sus scrofa]
gi|545846917	122.68	9	5	5	111057	PREDICTED: protein transport protein Sec31A isoform X1 [Sus scrofa]
gi|545846919	122.68	9	5	5	111057	PREDICTED: protein transport protein Sec31A isoform X2 [Sus scrofa]
gi|545846921	122.68	9	5	5	111057	PREDICTED: protein transport protein Sec31A isoform X3 [Sus scrofa]
gi|545846923	122.68	10	5	5	108443	PREDICTED: protein transport protein Sec31A isoform X4 [Sus scrofa]
gi|545846925	122.68	10	5	5	107136	PREDICTED: protein transport protein Sec31A isoform X5 [Sus scrofa]
gi|545877341	122.39	19	3	3	23879	PREDICTED: NAD(P) transhydrogenase mitochondrial-like [Sus scrofa]
gi|545812296	122.38	9	8	8	117316	PREDICTED: probable ATP-dependent RNA helicase DDX46 isoform X2 [Sus scrofa]
gi|545812294	122.38	9	8	8	117287	PREDICTED: probable ATP-dependent RNA helicase DDX46 isoform X1 [Sus scrofa]
gi|330688410	122.15	37	6	6	19667	actin related protein 2/3 complex subunit 4 [Sus scrofa]
gi|311267677	122.1	57	4	2	10350	PREDICTED: dynein light chain 2 cytoplasmic-like isoform X1 [Sus scrofa]
gi|545858898	122.1	57	4	2	10350	PREDICTED: dynein light chain 2 cytoplasmic-like isoform X2 [Sus scrofa]
gi|545824268	122.1	15	7	7	68165	PREDICTED: interferon-induced guanylate-binding protein 1 isoform X1 [Sus scrofa]
gi|190360593	122.1	15	7	7	67576	interferon-induced guanylate-binding protein 1 [Sus scrofa]
gi|194036302	121.99	37	7	1	13995	PREDICTED: histone H2A type 2-B-like [Sus scrofa]
gi|116175277	121.9	23	5	5	26090	ubiquitin carboxyl-terminal hydrolase isozyme L3 [Sus scrofa]
gi|335310692	121.83	37	4	4	21464	PREDICTED: protein LZIC-like isoform X1 [Sus scrofa]
gi|545806769	121.74	14	4	4	25309	PREDICTED: reticulon-3 isoform X3 [Sus scrofa]
gi|297515461	121.69	12	4	4	45760	docking protein 2 [Sus scrofa]
gi|545845330	121.67	19	5	5	25061	PREDICTED: MOB kinase activator 1B isoform X2 [Sus scrofa]
gi|311262316	121.67	19	5	5	25091	PREDICTED: MOB kinase activator 1B isoform X1 [Sus scrofa]
gi|545825105	121.63	37	4	1	16860	PREDICTED: LIM domain and actin-binding protein 1-like [Sus scrofa]
gi|343478220	121.54	20	4	4	27337	eukaryotic translation initiation factor 4H isoform 1 [Sus scrofa]
gi|343478222	121.54	22	4	4	25182	eukaryotic translation initiation factor 4H isoform 2 [Sus scrofa]
gi|545813756	121.3	10	5	5	71387	PREDICTED: LIM domain kinase 1 isoform X2 [Sus scrofa]
gi|335284243	121.3	10	5	5	68632	PREDICTED: LIM domain kinase 1 isoform X1 [Sus scrofa]
gi|47522938	121.23	9	6	4	75587	interferon-induced GTP-binding protein Mx1 [Sus scrofa]
gi|545867464	121.23	9	6	4	77974	PREDICTED: interferon-induced GTP-binding protein Mx1 isoform X2 [Sus scrofa]
gi|545867461	121.23	9	6	4	77974	PREDICTED: interferon-induced GTP-binding protein Mx1 isoform X1 [Sus scrofa]
gi|350591026	121.06	8	7	5	93500	PREDICTED: dolichyl-diphosphooligosaccharide--protein glycosyltransferase subunit STT3B [Sus scrofa]
gi|335285324	121.03	9	4	3	56989	PREDICTED: prenylcysteine oxidase 1 isoform X1 [Sus scrofa]
gi|545863143	120.97	21	7	7	43327	PREDICTED: 26S proteasome non-ATPase regulatory subunit 6 [Sus scrofa]
gi|545822572	120.97	7	7	7	163508	PREDICTED: rho guanine nucleotide exchange factor 11 [Sus scrofa]
gi|350585335	120.9	22	4	4	28397	PREDICTED: neutral amino acid transporter B(0) isoform 2 [Sus scrofa]
gi|47523066	120.73	26	6	6	31379	caspase-3 [Sus scrofa]
gi|311268489	120.57	9	4	4	53914	PREDICTED: fatty aldehyde dehydrogenase isoform X1 [Sus scrofa]
gi|545860725	120.57	9	4	4	55299	PREDICTED: fatty aldehyde dehydrogenase isoform X2 [Sus scrofa]
gi|545812235	120.43	17	5	2	49827	PREDICTED: septin-8 isoform X2 [Sus scrofa]
gi|545812233	120.43	16	5	2	51191	PREDICTED: septin-8 isoform X1 [Sus scrofa]
gi|545869121	120.43	28	4	2	17202	PREDICTED: ras-related protein Rab-35 isoform X1 [Sus scrofa]
gi|343168793	120.43	21	4	2	23025	ras-related protein Rab-35 [Sus scrofa]
gi|545815400	120.43	32	4	4	18007	PREDICTED: SUMO-conjugating enzyme UBC9 isoform X1 [Sus scrofa]
gi|545815404	120.43	32	4	4	18007	PREDICTED: SUMO-conjugating enzyme UBC9 isoform X3 [Sus scrofa]
gi|545815402	120.43	32	4	4	18007	PREDICTED: SUMO-conjugating enzyme UBC9 isoform X2 [Sus scrofa]
gi|545815406	120.43	32	4	4	18007	PREDICTED: SUMO-conjugating enzyme UBC9 isoform X4 [Sus scrofa]
gi|324120900	120.43	32	4	4	18007	SUMO-conjugating enzyme UBC9 [Sus scrofa]
gi|545847010	120.28	8	5	5	115942	PREDICTED: importin-7 [Sus scrofa]
gi|346227224	120.22	28	8	8	23581	ribosomal protein L13a isoform 2 [Sus scrofa]
gi|346227222	120.22	27	8	8	23709	ribosomal protein L13a isoform 1 [Sus scrofa]
gi|545863863	120.06	53	5	5	8025	PREDICTED: ras-related protein Rab-7a-like [Sus scrofa]
gi|545833270	120	24	4	4	22945	PREDICTED: protein RER1-like [Sus scrofa]
gi|545833285	120	24	4	4	22945	PREDICTED: protein RER1-like [Sus scrofa]
gi|194035409	119.89	15	3	3	29865	PREDICTED: syntaxin-7 [Sus scrofa]
gi|346986324	119.79	37	4	4	19902	tumor protein D52 [Sus scrofa]
gi|545854102	119.67	11	4	2	59919	PREDICTED: 6-phosphofructokinase type C [Sus scrofa]
gi|194036902	119.52	31	5	5	16697	PREDICTED: prefoldin subunit 2 [Sus scrofa]
gi|545825575	119.47	7	4	1	89334	PREDICTED: NCK-associated protein 1-like [Sus scrofa]
gi|545892182	119.41	19	4	4	37424	PREDICTED: RNA-binding protein 4 isoform X1 [Sus scrofa]
gi|311247963	119.23	11	5	5	59068	PREDICTED: apoptosis inhibitor 5 isoformX1 [Sus scrofa]
gi|545807887	119.23	11	5	5	56863	PREDICTED: apoptosis inhibitor 5 isoform X4 [Sus scrofa]
gi|47523562	119.23	18	4	4	37919	secretory carrier-associated membrane protein 1 [Sus scrofa]
gi|219521974	119.21	9	3	3	58992	copine-1 [Sus scrofa]
gi|194038855	119.1	19	5	5	37963	PREDICTED: GMP reductase 2 isoform X1 [Sus scrofa]
gi|348041218	118.99	24	7	7	44409	Ena-vasodilator stimulated phosphoprotein [Sus scrofa]
gi|545861305	118.88	19	3	3	23601	PREDICTED: uncharacterized protein LOC102157971 [Sus scrofa]
gi|178056452	118.76	16	4	4	40447	ataxin-3 [Sus scrofa]
gi|47523836	118.74	16	3	3	28868	low affinity immunoglobulin gamma Fc region receptor III precursor [Sus scrofa]
gi|545831150	118.71	6	6	5	94858	PREDICTED: heterogeneous nuclear ribonucleoprotein U-like 1 [Sus scrofa]
gi|201066354	118.64	10	4	4	79462	DCC-interacting protein 13-alpha [Sus scrofa]
gi|47522640	118.6	6	3	3	80468	CD97 antigen [Sus scrofa]
gi|345199278	118.48	11	5	5	57544	smu-1 suppressor of mec-8 and unc-52 homolog [Sus scrofa]
gi|335281560	118.47	11	5	5	59698	PREDICTED: splicing factor 1 isoformX2 [Sus scrofa]
gi|545806577	118.47	11	5	5	61799	PREDICTED: splicing factor 1 isoform X8 [Sus scrofa]
gi|545806568	118.47	10	5	5	65774	PREDICTED: splicing factor 1 isoform X5 [Sus scrofa]
gi|545806574	118.47	10	5	5	65785	PREDICTED: splicing factor 1 isoform X7 [Sus scrofa]
gi|545806571	118.47	10	5	5	65502	PREDICTED: splicing factor 1 isoform X6 [Sus scrofa]
gi|545806563	118.47	10	5	5	68316	PREDICTED: splicing factor 1 isoform X4 [Sus scrofa]
gi|335281562	118.47	10	5	5	68649	PREDICTED: splicing factor 1 isoformX3 [Sus scrofa]
gi|335281564	118.47	9	5	5	72041	PREDICTED: splicing factor 1 isoformX1 [Sus scrofa]
gi|335292602	118.42	5	4	4	123660	PREDICTED: FACT complex subunit SPT16 [Sus scrofa]
gi|545895099	118.4	15	4	4	43265	PREDICTED: LOW QUALITY PROTEIN: succinate dehydrogenase [ubiquinone] flavoprotein subunit mitochondrial [Sus scrofa]
gi|545894799	118.36	54	4	4	11736	PREDICTED: nuclear transport factor 2-like partial [Sus scrofa]
gi|335289253	118.36	44	4	4	14509	PREDICTED: nuclear transport factor 2-like [Sus scrofa]
gi|311258593	118.36	25	4	4	28626	PREDICTED: adaptin ear-binding coat-associated protein 2 isoform X1 [Sus scrofa]
gi|545833819	118.36	23	4	4	31318	PREDICTED: adaptin ear-binding coat-associated protein 2 isoform X2 [Sus scrofa]
gi|311263970	118.15	26	4	4	25569	PREDICTED: platelet-activating factor acetylhydrolase IB subunit beta [Sus scrofa]
gi|545859453	118.03	11	3	3	46311	PREDICTED: flotillin-2 partial [Sus scrofa]
gi|545842188	117.84	10	6	6	100186	PREDICTED: RNA binding motif protein 25 isoform X3 [Sus scrofa]
gi|545842182	117.84	10	6	6	102442	PREDICTED: RNA binding motif protein 25 isoform X1 [Sus scrofa]
gi|545842185	117.84	10	6	6	102442	PREDICTED: RNA binding motif protein 25 isoform X2 [Sus scrofa]
gi|298160960	117.77	34	4	4	14174	NHP2 non-histone chromosome protein 2-like 1 [Sus scrofa]
gi|298160958	117.77	34	4	4	14174	NHP2 non-histone chromosome protein 2-like 1 [Sus scrofa]
gi|47523516	117.75	18	4	4	30133	inositol monophosphatase 1 [Sus scrofa]
gi|48976129	117.6	41	4	4	15310	cytochrome b5 [Sus scrofa]
gi|335306302	117.56	15	8	8	76301	PREDICTED: tyrosine-protein kinase BTK-like [Sus scrofa]
gi|545894779	117.56	15	8	8	76301	PREDICTED: Bruton agammaglobulinemia tyrosine kinase isoform X1 [Sus scrofa]
gi|343790895	117.56	15	8	8	76302	Bruton agammaglobulinemia tyrosine kinase [Sus scrofa]
gi|545892238	117.49	11	5	5	71599	PREDICTED: thyroid hormone receptor-associated protein 3 [Sus scrofa]
gi|350584261	117.43	23	5	5	24132	PREDICTED: ras-related protein Rab-21 [Sus scrofa]
gi|147899011	117.36	44	4	4	13015	40S ribosomal protein S26 [Sus scrofa]
gi|545890842	117.31	8	4	1	89409	PREDICTED: nck-associated protein 1-like [Sus scrofa]
gi|545839256	117.2	26	4	4	16138	PREDICTED: peptidyl-prolyl cis-trans isomerase-like 1 isoform X3 [Sus scrofa]
gi|545839253	117.2	23	4	4	18237	PREDICTED: peptidyl-prolyl cis-trans isomerase-like 1 isoform X2 [Sus scrofa]
gi|311260327	117.2	23	4	4	18237	PREDICTED: peptidyl-prolyl cis-trans isomerase-like 1 isoform X1 [Sus scrofa]
gi|545894754	117.19	15	3	3	44622	PREDICTED: poly(U)-binding-splicing factor PUF60-like partial [Sus scrofa]
gi|311261976	117.19	14	4	4	34214	PREDICTED: macrosialin-like isoform 2 [Sus scrofa]
gi|311261974	117.19	11	4	4	42841	PREDICTED: macrosialin-like isoform 1 [Sus scrofa]
gi|343887452	117.14	32	8	2	24648	small nuclear ribonucleoprotein polypeptide N [Sus scrofa]
gi|350579447	116.94	15	4	4	28495	PREDICTED: protein NipSnap homolog 3A [Sus scrofa]
gi|545847583	116.79	6	3	3	74545	PREDICTED: solute carrier organic anion transporter family member 2B1-like [Sus scrofa]
gi|335310649	116.72	7	4	1	82290	PREDICTED: glycogen phosphorylase brain form partial [Sus scrofa]
gi|545887412	116.58	22	6	6	41265	PREDICTED: isocitrate dehydrogenase [NAD] subunit gamma mitochondrial isoform X3 [Sus scrofa]
gi|311277185	116.58	22	6	6	42203	PREDICTED: isocitrate dehydrogenase [NAD] subunit gamma mitochondrial isoformX2 [Sus scrofa]
gi|311277183	116.58	21	6	6	42673	PREDICTED: isocitrate dehydrogenase [NAD] subunit gamma mitochondrial isoformX1 [Sus scrofa]
gi|54020970	116.56	12	6	6	59874	glucosylceramidase precursor [Sus scrofa]
gi|335292819	116.43	24	5	5	38330	PREDICTED: activator of 90 kDa heat shock protein ATPase homolog 1-like [Sus scrofa]
gi|194038625	116.43	24	5	5	38330	PREDICTED: activator of 90 kDa heat shock protein ATPase homolog 1 [Sus scrofa]
gi|347543768	116.43	15	4	4	37095	parvin gamma [Sus scrofa]
gi|545828359	116.4	43	6	6	17138	PREDICTED: ubiquitin-conjugating enzyme E2 N [Sus scrofa]
gi|545845203	116.37	8	6	6	142239	PREDICTED: DNA-directed RNA polymerase II subunit RPB2 [Sus scrofa]
gi|350590771	116.37	9	8	8	124332	PREDICTED: ankyrin repeat and FYVE domain-containing protein 1 [Sus scrofa]
gi|311264070	116.31	9	5	5	100666	PREDICTED: E3 ubiquitin-protein ligase CBL [Sus scrofa]
gi|350590224	116.11	15	6	6	52913	PREDICTED: coiled-coil domain-containing protein 47 [Sus scrofa]
gi|55741701	116	16	4	4	37671	protein quaking [Sus scrofa]
gi|545797844	115.97	7	5	5	100420	PREDICTED: bcl-2-associated transcription factor 1 isoform X4 [Sus scrofa]
gi|545797842	115.97	7	5	5	100594	PREDICTED: bcl-2-associated transcription factor 1 isoform X3 [Sus scrofa]
gi|545797840	115.97	7	5	5	106136	PREDICTED: bcl-2-associated transcription factor 1 isoform X2 [Sus scrofa]
gi|298104078	115.97	7	5	5	106310	bcl-2-associated transcription factor 1 [Sus scrofa]
gi|545797838	115.97	7	5	5	106310	PREDICTED: bcl-2-associated transcription factor 1 isoform X1 [Sus scrofa]
gi|350595567	115.77	10	5	3	80670	PREDICTED: ribosomal protein S6 kinase alpha-3 isoformX2 [Sus scrofa]
gi|545884284	115.77	10	5	3	81341	PREDICTED: ribosomal protein S6 kinase alpha-3 isoform X3 [Sus scrofa]
gi|335302969	115.72	12	4	4	46998	PREDICTED: Golgi reassembly-stacking protein 2 isoform 1 [Sus scrofa]
gi|335288570	115.67	14	4	4	42543	PREDICTED: NADH dehydrogenase [ubiquinone] 1 alpha subcomplex subunit 9 mitochondrial [Sus scrofa]
gi|343478242	115.66	38	6	1	17258	ribosomal protein L26 [Sus scrofa]
gi|350583977	115.65	10	5	3	65249	PREDICTED: keratin type II cytoskeletal 1 [Sus scrofa]
gi|343432596	115.53	8	3	1	52452	torsin A interacting protein 2 [Sus scrofa]
gi|350583163	115.3	11	3	3	48393	PREDICTED: aspartyl/asparaginyl beta-hydroxylase-like [Sus scrofa]
gi|350592247	115.3	16	5	5	52643	PREDICTED: serine palmitoyltransferase 1 [Sus scrofa]
gi|304365430	115.21	49	3	1	10366	dynein light chain 1 cytoplasmic [Sus scrofa]
gi|545869135	115.21	49	3	1	10366	PREDICTED: dynein light chain 1 cytoplasmic isoform X1 [Sus scrofa]
gi|166796069	115.03	31	3	3	11775	signal peptidase complex subunit 1 [Sus scrofa]
gi|350585860	114.99	9	3	2	62105	PREDICTED: importin subunit alpha-7-like [Sus scrofa]
gi|545834715	114.99	9	3	2	59926	PREDICTED: importin subunit alpha-7 isoform X2 [Sus scrofa]
gi|350585834	114.99	10	3	2	59453	PREDICTED: importin subunit alpha-7 isoform X1 [Sus scrofa]
gi|545808454	114.81	7	5	5	94565	PREDICTED: LOW QUALITY PROTEIN: AMP deaminase 3 [Sus scrofa]
gi|345090993	114.76	19	4	1	23668	RAB8A member RAS oncogene family [Sus scrofa]
gi|350585077	114.73	11	5	5	56681	PREDICTED: uncharacterized protein LOC100739300 [Sus scrofa]
gi|545830111	114.73	20	5	5	30556	PREDICTED: xaa-Pro dipeptidase [Sus scrofa]
gi|194041339	114.63	23	6	6	45424	PREDICTED: cysteine-rich with EGF-like domain protein 1 isoform X1 [Sus scrofa]
gi|194035181	114.49	11	4	4	47573	PREDICTED: sphingomyelin phosphodiesterase 2 [Sus scrofa]
gi|311251270	114.38	14	4	4	34394	PREDICTED: syntaxin-4 [Sus scrofa]
gi|545852754	114.38	15	4	4	35641	PREDICTED: aminopeptidase B [Sus scrofa]
gi|545844155	114.34	40	4	4	13914	PREDICTED: cytosol aminopeptidase [Sus scrofa]
gi|545871862	114.32	11	7	7	79128	PREDICTED: long-chain-fatty-acid--CoA ligase 5 isoform X1 [Sus scrofa]
gi|545871947	114.32	11	7	7	76700	PREDICTED: long-chain-fatty-acid--CoA ligase 5-like isoform X4 [Sus scrofa]
gi|545871868	114.32	11	7	7	76601	PREDICTED: long-chain-fatty-acid--CoA ligase 5 isoform X4 [Sus scrofa]
gi|545871941	114.32	11	7	7	76700	PREDICTED: long-chain-fatty-acid--CoA ligase 5-like isoform X2 [Sus scrofa]
gi|545871944	114.32	11	7	7	76700	PREDICTED: long-chain-fatty-acid--CoA ligase 5-like isoform X3 [Sus scrofa]
gi|545871866	114.32	11	7	7	76601	PREDICTED: long-chain-fatty-acid--CoA ligase 5 isoform X3 [Sus scrofa]
gi|545871864	114.32	11	7	7	76601	PREDICTED: long-chain-fatty-acid--CoA ligase 5 isoform X2 [Sus scrofa]
gi|305855170	114.32	11	7	7	76631	long-chain-fatty-acid--CoA ligase 5 [Sus scrofa]
gi|335302248	114.32	11	7	7	76700	PREDICTED: long-chain-fatty-acid--CoA ligase 5-like isoform X1 [Sus scrofa]
gi|545805590	114.29	15	4	4	34470	PREDICTED: mitochondrial glutamate carrier 1 isoform X5 [Sus scrofa]
gi|335281341	114.29	15	4	4	34470	PREDICTED: mitochondrial glutamate carrier 1 isoform X1 [Sus scrofa]
gi|545805584	114.29	15	4	4	34470	PREDICTED: mitochondrial glutamate carrier 1 isoform X3 [Sus scrofa]
gi|545805587	114.29	15	4	4	34470	PREDICTED: mitochondrial glutamate carrier 1 isoform X4 [Sus scrofa]
gi|545805579	114.29	15	4	4	34470	PREDICTED: mitochondrial glutamate carrier 1 isoform X2 [Sus scrofa]
gi|545804602	114.29	10	6	2	96620	PREDICTED: dynamin-1 isoform X14 [Sus scrofa]
gi|545885011	114.29	2	6	6	486178	PREDICTED: E3 ubiquitin-protein ligase HUWE1 isoform X2 [Sus scrofa]
gi|545885014	114.29	2	6	6	486178	PREDICTED: E3 ubiquitin-protein ligase HUWE1 isoform X1 [Sus scrofa]
gi|545885017	114.29	2	6	6	484441	PREDICTED: E3 ubiquitin-protein ligase HUWE1 isoform X3 [Sus scrofa]
gi|311248911	114.28	19	5	5	38793	PREDICTED: ATPase ASNA1 [Sus scrofa]
gi|297632416	114.17	43	4	4	12259	enhancer of rudimentary homolog [Sus scrofa]
gi|356582297	114.05	32	5	5	21539	ADP-ribosylation factor-like 8B [Sus scrofa]
gi|330340422	113.98	10	5	5	80212	antigen peptide transporter 2 [Sus scrofa]
gi|311260172	113.98	10	5	5	80222	PREDICTED: antigen peptide transporter 2 [Sus scrofa]
gi|545826042	113.93	30	5	5	16476	PREDICTED: prostaglandin E synthase 3 isoform X3 [Sus scrofa]
gi|335288032	113.93	26	5	5	18697	PREDICTED: prostaglandin E synthase 3 isoformX1 [Sus scrofa]
gi|545826037	113.93	19	5	5	26004	PREDICTED: prostaglandin E synthase 3 isoform X2 [Sus scrofa]
gi|345090979	113.74	20	4	4	30115	NADH dehydrogenase (ubiquinone) Fe-S protein 3 30kDa (NADH-coenzyme Q reductase) [Sus scrofa]
gi|545862328	113.56	15	4	4	41757	PREDICTED: mannose-1-phosphate guanyltransferase beta isoform X1 [Sus scrofa]
gi|347300350	113.56	16	4	4	39862	mannose-1-phosphate guanyltransferase beta [Sus scrofa]
gi|545870547	113.52	10	4	4	62837	PREDICTED: calcium/calmodulin-dependent protein kinase type II subunit gamma isoform X3 [Sus scrofa]
gi|545870549	113.52	10	4	4	62579	PREDICTED: calcium/calmodulin-dependent protein kinase type II subunit gamma isoform X4 [Sus scrofa]
gi|545870553	113.52	10	4	4	61596	PREDICTED: calcium/calmodulin-dependent protein kinase type II subunit gamma isoform X6 [Sus scrofa]
gi|545870557	113.52	11	4	4	59760	PREDICTED: calcium/calmodulin-dependent protein kinase type II subunit gamma isoform X8 [Sus scrofa]
gi|47523206	113.32	10	3	3	58829	natural resistance-associated macrophage protein 1 [Sus scrofa]
gi|311258112	113.21	15	5	5	35156	PREDICTED: myeloid-associated differentiation marker isoformX2 [Sus scrofa]
gi|545832600	113.21	15	5	5	35156	PREDICTED: myeloid-associated differentiation marker isoform X3 [Sus scrofa]
gi|311258114	113.21	15	5	5	35156	PREDICTED: myeloid-associated differentiation marker isoformX1 [Sus scrofa]
gi|194038067	113.19	15	5	5	42601	PREDICTED: protein DEK isoformX1 [Sus scrofa]
gi|545837542	113.19	15	5	5	42601	PREDICTED: protein DEK isoform X2 [Sus scrofa]
gi|545837545	113.19	15	5	5	42601	PREDICTED: protein DEK isoform X3 [Sus scrofa]
gi|545883445	113.08	35	4	4	18026	PREDICTED: 3-hydroxyisobutyrate dehydrogenase mitochondrial isoform X1 [Sus scrofa]
gi|545883448	113.08	36	4	4	17587	PREDICTED: 3-hydroxyisobutyrate dehydrogenase mitochondrial isoform X2 [Sus scrofa]
gi|545862962	113.04	12	11	10	110801	PREDICTED: filamin-B [Sus scrofa]
gi|545878961	112.93	24	5	4	29227	PREDICTED: voltage-dependent anion-selective channel protein 3-like [Sus scrofa]
gi|545878913	112.93	23	5	4	30735	PREDICTED: voltage-dependent anion-selective channel protein 3 isoform X1 [Sus scrofa]
gi|545878916	112.93	23	5	4	30604	PREDICTED: voltage-dependent anion-selective channel protein 3 isoform X2 [Sus scrofa]
gi|545866789	112.86	42	4	4	12278	PREDICTED: 1 4-alpha-glucan-branching enzyme-like [Sus scrofa]
gi|311266862	112.54	33	4	4	8218	PREDICTED: 60S ribosomal protein L38 isoformX1 [Sus scrofa]
gi|335297415	112.54	33	4	4	8218	PREDICTED: 60S ribosomal protein L38 isoformX2 [Sus scrofa]
gi|545856859	112.54	33	4	4	8218	PREDICTED: 60S ribosomal protein L38 isoform X3 [Sus scrofa]
gi|545865289	112.34	10	6	6	65188	PREDICTED: interleukin-1 receptor accessory protein isoform X4 [Sus scrofa]
gi|545835193	112.32	9	6	3	90239	PREDICTED: erythrocyte membrane protein band 4.1-like 3 [Sus scrofa]
gi|350589229	112.22	13	5	5	67348	PREDICTED: ADP-ribosylation factor-binding protein GGA2 isoform X1 [Sus scrofa]
gi|545851854	112.22	13	5	5	66692	PREDICTED: ADP-ribosylation factor-binding protein GGA2 isoform X2 [Sus scrofa]
gi|545851859	112.22	14	5	5	62873	PREDICTED: ADP-ribosylation factor-binding protein GGA2 isoform X3 [Sus scrofa]
gi|47522740	112.15	11	5	5	57711	N-acetylgalactosamine-6-sulfatase precursor [Sus scrofa]
gi|47523608	112.14	23	6	6	20745	cytochrome b-245 light chain [Sus scrofa]
gi|305855176	112.11	7	3	3	59234	cleavage and polyadenylation specificity factor subunit 6 [Sus scrofa]
gi|350578544	112.02	19	4	2	23668	PREDICTED: ras-related protein Rab-8B [Sus scrofa]
gi|311262781	111.96	44	3	3	13650	PREDICTED: ragulator complex protein LAMTOR3 isoform 1 [Sus scrofa]
gi|350529407	111.71	10	5	2	48146	basic leucine zipper and W2 domains 2 [Sus scrofa]
gi|545815600	111.59	12	7	7	89518	PREDICTED: isoleucine--tRNA ligase cytoplasmic-like isoform X3 [Sus scrofa]
gi|545815597	111.59	11	7	7	94134	PREDICTED: isoleucine--tRNA ligase cytoplasmic-like isoform X2 [Sus scrofa]
gi|350581931	111.59	11	7	7	94134	PREDICTED: isoleucine--tRNA ligase cytoplasmic-like isoform X1 [Sus scrofa]
gi|350589239	111.53	14	3	3	42604	PREDICTED: ubiquitin carboxyl-terminal hydrolase isozyme L5-like partial [Sus scrofa]
gi|178056486	111.53	16	3	3	37577	ubiquitin carboxyl-terminal hydrolase isozyme L5 [Sus scrofa]
gi|194033478	111.49	15	4	4	33496	PREDICTED: syntaxin-11 [Sus scrofa]
gi|335290029	111.2	12	4	4	54094	PREDICTED: nuclear pore glycoprotein p62 [Sus scrofa]
gi|545829538	111.15	3	6	6	266348	PREDICTED: CCR4-NOT transcription complex subunit 1 isoform X5 [Sus scrofa]
gi|545829531	111.15	3	6	6	267774	PREDICTED: CCR4-NOT transcription complex subunit 1 isoform X2 [Sus scrofa]
gi|545829533	111.15	3	6	6	267674	PREDICTED: CCR4-NOT transcription complex subunit 1 isoform X3 [Sus scrofa]
gi|311257190	111.15	3	6	6	266906	PREDICTED: CCR4-NOT transcription complex subunit 1 isoform X1 [Sus scrofa]
gi|545829536	111.15	3	6	6	266806	PREDICTED: CCR4-NOT transcription complex subunit 1 isoform X4 [Sus scrofa]
gi|335298389	111.11	27	3	3	17597	PREDICTED: SLP adapter and CSK-interacting membrane protein [Sus scrofa]
gi|311249585	111.06	18	5	2	27129	PREDICTED: transmembrane emp24 domain-containing protein 9 [Sus scrofa]
gi|311261595	110.88	40	4	4	9111	PREDICTED: 40S ribosomal protein S21-like isoform 1 [Sus scrofa]
gi|147901025	110.88	40	4	4	9111	40S ribosomal protein S21 [Sus scrofa]
gi|545864284	110.87	21	4	4	30058	PREDICTED: sodium/potassium-transporting ATPase subunit beta-3 partial [Sus scrofa]
gi|335310645	110.86	19	3	3	21017	PREDICTED: N-acetylglucosamine-6-sulfatase-like [Sus scrofa]
gi|545886892	110.84	14	3	3	33493	PREDICTED: four and a half LIM domains 1 protein isoform C isoform X5 [Sus scrofa]
gi|47523806	110.84	14	3	3	33667	four and a half LIM domains 1 protein isoform C [Sus scrofa]
gi|545806584	110.81	5	4	1	97270	PREDICTED: glycogen phosphorylase muscle form isoform X2 [Sus scrofa]
[truncated: 1,796 more rows]

## Sheet: S4 HN07-1 infected-proteins
Supplementary Table 4. Identification of proteins expressed in HP-PRRSV HN07-1-infected PAMs. The MS/MS raw data were searched using PEAKS software (version 7.5, Bioinformatics Solutions Inc.) against the sequence database containing 38431 protein sequences of Sus Scrofa (downloaded from the NCBI protein sequence in July 2020). Accession number is a unique identifer of a protein in the database o…
Accession	-10lgP	Coverage (%)	#Peptides	#Unique	Avg. Mass	Description
gi|545824833	552.4	58	158	128	216399	PREDICTED: myosin-9 [Sus scrofa]
gi|545853401	547.42	94	142	132	53668	PREDICTED: vimentin isoform X1 [Sus scrofa]
gi|335297229	537.5	84	154	97	41793	PREDICTED: actin cytoplasmic 2 [Sus scrofa]
gi|545840985	492.87	36	70	67	126258	PREDICTED: poly [ADP-ribose] polymerase 6 isoform X5 [Sus scrofa]
gi|194038728	492.15	76	69	66	57878	PREDICTED: poly [ADP-ribose] polymerase 6 isoformX1 [Sus scrofa]
gi|545806957	491.99	37	131	131	456607	PREDICTED: LOW QUALITY PROTEIN: AHNAK nucleoprotein [Sus scrofa]
gi|545840440	473.94	46	65	62	183031	PREDICTED: LOW QUALITY PROTEIN: IQ motif containing GTPase activating protein 1 [Sus scrofa]
gi|545854851	470.58	80	78	78	70204	PREDICTED: plastin-2 isoform X2 [Sus scrofa]
gi|545854854	470.58	80	78	78	70204	PREDICTED: plastin-2 isoform X3 [Sus scrofa]
gi|225735709	467.26	44	72	72	191613	clathrin heavy chain 1 [Sus scrofa]
gi|545838336	464.42	71	47	6	50582	PREDICTED: tubulin beta chain isoform X1 [Sus scrofa]
gi|335281298	458.37	67	45	1	49831	PREDICTED: tubulin beta-4B chain isoform X1 [Sus scrofa]
gi|545805417	457.73	63	46	1	50820	PREDICTED: tubulin beta-4B chain isoform X3 [Sus scrofa]
gi|335280610	453.6	41	73	68	270073	PREDICTED: LOW QUALITY PROTEIN: talin-1 [Sus scrofa]
gi|335282386	438.22	65	64	63	95354	PREDICTED: elongation factor 2 [Sus scrofa]
gi|545799443	433.72	63	48	48	50141	PREDICTED: elongation factor 1-alpha 1 isoform X1 [Sus scrofa]
gi|545799446	433.72	63	48	48	50141	PREDICTED: elongation factor 1-alpha 1 isoform X2 [Sus scrofa]
gi|47522774	431.97	58	70	38	84775	heat shock protein HSP 90-alpha [Sus scrofa]
gi|545822628	424.47	76	78	76	74233	PREDICTED: prelamin-A/C isoform X1 [Sus scrofa]
gi|153792027	421.07	82	48	25	44559	phosphoglycerate kinase 1 [Sus scrofa]
gi|545800131	420.84	85	55	55	38579	PREDICTED: annexin A2 isoform X1 [Sus scrofa]
gi|545839928	415.95	59	62	27	83253	PREDICTED: heat shock 90kD protein 1 beta isoform X1 [Sus scrofa]
gi|346986428	415.95	59	62	27	83253	heat shock 90kD protein 1 beta [Sus scrofa]
gi|545803430	415.11	69	55	13	41385	PREDICTED: annexin A1 isoform X1 [Sus scrofa]
gi|545830727	412.92	55	52	31	104905	PREDICTED: alpha-actinin-4 isoformX2 [Sus scrofa]
gi|335289612	412.92	54	52	31	107293	PREDICTED: alpha-actinin-4 isoformX1 [Sus scrofa]
gi|57527987	407.38	69	63	46	67661	moesin [Sus scrofa]
gi|162952052	406.65	62	61	61	67838	transketolase [Sus scrofa]
gi|545833446	403.54	68	48	31	38082	PREDICTED: alpha-enolase isoform X2 [Sus scrofa]
gi|545833443	403.54	68	48	31	38082	PREDICTED: alpha-enolase isoform X1 [Sus scrofa]
gi|345441750	399.63	69	63	40	70866	heat shock 70kDa protein 8 [Sus scrofa]
gi|47522912	399.22	68	34	34	35018	arginase-1 [Sus scrofa]
gi|545797920	399.22	68	34	34	35018	PREDICTED: arginase-1 isoform X1 [Sus scrofa]
gi|545797922	399.22	68	34	34	35018	PREDICTED: arginase-1 isoform X2 [Sus scrofa]
gi|47523016	396.71	52	56	53	92515	endoplasmin precursor [Sus scrofa]
gi|291622246	396.07	68	31	31	48288	calreticulin precursor [Sus scrofa]
gi|545826025	388.56	61	35	35	60831	PREDICTED: ATP synthase subunit beta mitochondrial [Sus scrofa]
gi|545857759	387.47	77	36	36	42687	PREDICTED: synaptic vesicle membrane protein VAT-1 homolog [Sus scrofa]
gi|350579657	385.64	51	43	41	72984	PREDICTED: 78 kDa glucose-regulated protein [Sus scrofa]
gi|340007404	385.04	58	52	30	102605	alpha-actinin-1 [Sus scrofa]
gi|329744642	384.19	77	53	41	35836	glyceraldehyde-3-phosphate dehydrogenase [Sus scrofa]
gi|304365428	382.45	64	50	50	56859	protein disulfide-isomerase A3 precursor [Sus scrofa]
gi|255683368	378.83	69	44	2	38759	annexin A1 [Sus scrofa]
gi|347300243	378.34	53	36	36	61308	glutamate dehydrogenase 1 mitochondrial [Sus scrofa]
gi|47523626	376.59	62	48	3	89289	transitional endoplasmic reticulum ATPase [Sus scrofa]
gi|545812437	375.21	47	36	35	73651	PREDICTED: stress-70 protein mitochondrial [Sus scrofa]
gi|545803518	374.56	63	47	2	84494	PREDICTED: transitional endoplasmic reticulum ATPase isoform X1 [Sus scrofa]
gi|545803520	374.56	63	47	2	84494	PREDICTED: transitional endoplasmic reticulum ATPase isoform X2 [Sus scrofa]
gi|311258421	372.52	63	44	44	53227	PREDICTED: 6-phosphogluconate dehydrogenase decarboxylating [Sus scrofa]
gi|113205626	371.02	61	38	6	50152	tubulin alpha-1B chain [Sus scrofa]
gi|335293906	369.86	75	41	39	36134	PREDICTED: annexin A5 [Sus scrofa]
gi|545856413	367.54	15	45	44	432407	PREDICTED: E3 ubiquitin-protein ligase RNF213-like partial [Sus scrofa]
gi|311259414	366.79	64	32	29	22550	PREDICTED: peroxiredoxin-1 isoformX3 [Sus scrofa]
gi|545836492	366.79	64	32	29	22550	PREDICTED: peroxiredoxin-1 isoform X6 [Sus scrofa]
gi|311259410	366.79	64	32	29	22550	PREDICTED: peroxiredoxin-1 isoformX1 [Sus scrofa]
gi|311259408	366.79	65	32	29	21966	PREDICTED: peroxiredoxin-1 isoformX5 [Sus scrofa]
gi|350592249	366.06	57	31	31	56613	PREDICTED: V-type proton ATPase subunit B brain isoform [Sus scrofa]
gi|350597130	366.06	57	31	31	56613	PREDICTED: V-type proton ATPase subunit B brain isoform-like [Sus scrofa]
gi|83523775	364.1	54	42	42	44226	cathepsin D precursor [Sus scrofa]
gi|545867661	363.97	52	40	40	85334	PREDICTED: integrin beta-2 isoform X1 [Sus scrofa]
gi|47523720	363.42	48	28	28	63126	glucose-6-phosphate isomerase [Sus scrofa]
gi|51592133	361.79	49	33	33	68449	V-type proton ATPase catalytic subunit A [Sus scrofa]
gi|545868259	360.66	45	37	37	42992	PREDICTED: cathepsin B isoform X1 [Sus scrofa]
gi|545868263	360.66	53	37	37	36901	PREDICTED: cathepsin B isoform X3 [Sus scrofa]
gi|147906534	360.66	53	37	37	36901	cathepsin B precursor [Sus scrofa]
gi|545868261	360.66	53	37	37	36901	PREDICTED: cathepsin B isoform X2 [Sus scrofa]
gi|545808282	359.92	79	42	37	39754	PREDICTED: L-lactate dehydrogenase A chain isoform X1 [Sus scrofa]
gi|335296435	359.37	42	30	30	98214	PREDICTED: cytoplasmic aconitate hydratase [Sus scrofa]
gi|350594172	359.32	74	21	21	23088	PREDICTED: brain acid soluble protein 1 isoform 2 [Sus scrofa]
gi|297591975	357.48	63	44	44	59688	ATP synthase subunit alpha mitochondrial [Sus scrofa]
gi|545801458	356.1	58	83	10	42019	PREDICTED: actin alpha cardiac muscle 1 isoform X1 [Sus scrofa]
gi|281427360	356.1	58	83	10	42019	actin alpha cardiac muscle 1 [Sus scrofa]
gi|197251946	355.3	67	20	17	47433	actin-related protein 3 [Sus scrofa]
gi|545801818	353.2	44	23	23	52734	PREDICTED: cytosolic non-specific dipeptidase isoform X1 [Sus scrofa]
gi|343962597	353.2	44	23	23	52734	cytosolic non-specific dipeptidase [Sus scrofa]
gi|350589372	351.83	41	34	34	78871	PREDICTED: receptor-type tyrosine-protein phosphatase C [Sus scrofa]
gi|545875706	350.11	41	34	2	67975	PREDICTED: tubulin alpha-4A chain isoform X2 [Sus scrofa]
gi|335303414	349.66	57	34	2	49924	PREDICTED: tubulin alpha-4A chain isoform X1 [Sus scrofa]
gi|311249611	349.58	43	31	28	99579	PREDICTED: hexokinase-3 isoform X1 [Sus scrofa]
gi|545827404	349.39	60	23	23	39100	PREDICTED: triosephosphate isomerase isoform X1 [Sus scrofa]
gi|545883566	347.33	69	33	11	37430	PREDICTED: heterogeneous nuclear ribonucleoproteins A2/B1 isoform X3 [Sus scrofa]
gi|545859339	346.77	55	35	35	39377	PREDICTED: aldolase C fructose-bisphosphate isoform X1 [Sus scrofa]
gi|345441771	346.77	55	35	35	39377	aldolase C fructose-bisphosphate [Sus scrofa]
gi|350592969	346.73	56	20	20	28804	PREDICTED: phosphoglycerate mutase 1 [Sus scrofa]
gi|545841253	344.34	63	39	39	70691	PREDICTED: phosphoenolpyruvate carboxykinase [GTP] mitochondrial isoform X1 [Sus scrofa]
gi|330417958	344.34	63	39	39	70691	phosphoenolpyruvate carboxykinase [GTP] mitochondrial [Sus scrofa]
gi|545822886	343.12	76	34	1	28922	PREDICTED: tropomyosin alpha-3 chain isoform X11 [Sus scrofa]
gi|545822884	342.29	76	34	1	28922	PREDICTED: tropomyosin alpha-3 chain isoform X10 [Sus scrofa]
gi|545822448	341.68	82	26	26	22377	PREDICTED: transgelin-2 isoform X4 [Sus scrofa]
gi|545822450	341.68	82	26	26	22377	PREDICTED: transgelin-2 isoform X5 [Sus scrofa]
gi|545822445	341.68	82	26	26	22377	PREDICTED: transgelin-2 isoform X3 [Sus scrofa]
gi|335286672	341.68	82	26	26	22377	PREDICTED: transgelin-2 isoformX1 [Sus scrofa]
gi|335286674	341.68	82	26	26	22377	PREDICTED: transgelin-2 isoformX2 [Sus scrofa]
gi|346644830	341.26	67	30	30	50125	sulfide:quinone oxidoreductase mitochondrial [Sus scrofa]
gi|347800709	340.75	41	36	36	80618	scinderin [Sus scrofa]
gi|335284397	339.98	44	32	32	99653	PREDICTED: major vault protein isoform 1 [Sus scrofa]
gi|335281597	339.96	50	31	31	75558	PREDICTED: fermitin family homolog 3 [Sus scrofa]
gi|47523764	339.21	89	28	10	17869	peptidyl-prolyl cis-trans isomerase A [Sus scrofa]
gi|178056753	338.76	46	39	3	97505	glycogen phosphorylase liver form [Sus scrofa]
gi|392513702	338.63	48	35	35	72919	protein disulfide isomerase family A member 4 precursor [Sus scrofa]
gi|342349319	338.33	49	33	2	67582	calnexin precursor [Sus scrofa]
gi|346421415	338.24	62	27	2	35579	malate dehydrogenase mitochondrial [Sus scrofa]
gi|545811085	337.16	47	32	1	67607	PREDICTED: calnexin isoform X1 [Sus scrofa]
gi|545811088	337.16	47	32	1	67607	PREDICTED: calnexin isoform X2 [Sus scrofa]
gi|545811094	337.16	47	32	1	67607	PREDICTED: calnexin isoform X4 [Sus scrofa]
gi|545811091	337.16	47	32	1	67607	PREDICTED: calnexin isoform X3 [Sus scrofa]
gi|545802376	335.78	48	37	1	85707	PREDICTED: glycogen phosphorylase liver form isoform X4 [Sus scrofa]
gi|545802372	335.78	48	37	1	85707	PREDICTED: glycogen phosphorylase liver form isoform X2 [Sus scrofa]
gi|154147660	333.91	52	27	15	46154	eukaryotic initiation factor 4A-I [Sus scrofa]
gi|356460899	332.71	60	24	24	59929	catalase [Sus scrofa]
gi|47523306	332.07	50	36	36	88167	signal transducer and activator of transcription 1 [Sus scrofa]
gi|335283403	330.94	46	29	27	66486	PREDICTED: lamin-B1 isoform X1 [Sus scrofa]
gi|545887964	330.03	30	31	12	142044	PREDICTED: ATP-dependent RNA helicase A [Sus scrofa]
gi|51592135	328.99	75	23	23	18519	cofilin-1 [Sus scrofa]
gi|48675953	328.58	58	22	17	50268	rab GDP dissociation inhibitor beta [Sus scrofa]
gi|50979305	327.05	22	29	29	185026	sialoadhesin precursor [Sus scrofa]
gi|197251938	326.37	50	18	18	40975	actin-related protein 2/3 complex subunit 1B [Sus scrofa]
gi|312283580	323.45	67	28	28	24680	superoxide dismutase [Mn] mitochondrial [Sus scrofa]
gi|311252249	322.59	57	24	24	38942	PREDICTED: macrophage-capping protein isoformX3 [Sus scrofa]
gi|311252245	322.59	57	24	24	38942	PREDICTED: macrophage-capping protein isoformX1 [Sus scrofa]
gi|545816556	322.59	57	24	24	38942	PREDICTED: macrophage-capping protein isoform X8 [Sus scrofa]
gi|545816561	322.59	57	24	24	38942	PREDICTED: macrophage-capping protein isoform X9 [Sus scrofa]
gi|311252247	322.59	57	24	24	38942	PREDICTED: macrophage-capping protein isoformX4 [Sus scrofa]
gi|545816550	322.59	57	24	24	38942	PREDICTED: macrophage-capping protein isoform X6 [Sus scrofa]
gi|311252243	322.59	57	24	24	38942	PREDICTED: macrophage-capping protein isoformX2 [Sus scrofa]
gi|545816545	322.59	57	24	24	38942	PREDICTED: macrophage-capping protein isoform X5 [Sus scrofa]
gi|545816553	322.59	57	24	24	38942	PREDICTED: macrophage-capping protein isoform X7 [Sus scrofa]
gi|545865888	322.01	40	16	16	54829	PREDICTED: hematopoietic lineage cell-specific protein [Sus scrofa]
gi|47522680	321.89	33	26	26	106662	neutral alpha-glucosidase AB precursor [Sus scrofa]
gi|545837899	321.6	48	41	25	29796	PREDICTED: uncharacterized protein LOC100154071 [Sus scrofa]
gi|324123893	318.22	61	26	26	57856	interferon-induced protein with tetratricopeptide repeats 3 [Sus scrofa]
gi|47523570	317.54	32	33	17	112681	sodium/potassium-transporting ATPase subunit alpha-1 precursor [Sus scrofa]
gi|350583022	317.37	74	25	17	27745	PREDICTED: 14-3-3 protein zeta/delta isoform X1 [Sus scrofa]
gi|545820748	317.37	74	25	17	27745	PREDICTED: 14-3-3 protein zeta/delta isoform X2 [Sus scrofa]
gi|212549619	316.69	53	24	23	54281	ERO1-like protein alpha precursor [Sus scrofa]
gi|545852962	316.62	51	20	20	50737	PREDICTED: heterogeneous nuclear ribonucleoprotein K isoform X1 partial [Sus scrofa]
gi|392513715	316.62	51	20	20	50967	heterogeneous nuclear ribonucleoprotein K [Sus scrofa]
gi|545825960	316.31	81	18	18	16961	PREDICTED: myosin light polypeptide 6-like isoform X5 [Sus scrofa]
gi|545825785	316.31	81	18	18	16961	PREDICTED: myosin light polypeptide 6 isoform X3 [Sus scrofa]
gi|545825952	316.31	76	18	18	17960	PREDICTED: myosin light polypeptide 6-like isoform X3 [Sus scrofa]
gi|545843364	315.42	15	29	29	268833	PREDICTED: LOW QUALITY PROTEIN: cytoplasmic dynein 1 heavy chain 1 [Sus scrofa]
gi|545884463	315.21	35	23	23	65457	PREDICTED: cytochrome b-245 heavy chain isoform X1 [Sus scrofa]
gi|545871305	314	25	39	26	236862	PREDICTED: LOW QUALITY PROTEIN: myoferlin [Sus scrofa]
gi|545860373	313.87	13	34	5	219281	PREDICTED: myosin-10 partial [Sus scrofa]
gi|194018678	313.5	39	29	29	76804	NADPH--cytochrome P450 reductase [Sus scrofa]
gi|47523308	313.41	41	30	12	70098	heat shock 70 kDa protein 1B [Sus scrofa]
gi|304365440	313.4	47	18	18	48074	protein disulfide-isomerase A6 precursor [Sus scrofa]
gi|264681432	312.67	68	27	25	35829	annexin A4 [Sus scrofa]
gi|545879340	311.79	38	30	30	106560	PREDICTED: ribosome-binding protein 1 [Sus scrofa]
gi|545852436	311.59	29	26	25	93958	PREDICTED: heterogeneous nuclear ribonucleoprotein U [Sus scrofa]
gi|545835037	309.44	68	25	1	39828	PREDICTED: adenylyl cyclase-associated protein 1-like [Sus scrofa]
gi|545867651	308.45	33	20	18	82773	PREDICTED: 6-phosphofructokinase liver type [Sus scrofa]
gi|349732238	308.35	53	24	24	37428	transaldolase [Sus scrofa]
gi|545802100	308.27	44	19	19	48038	PREDICTED: LOW QUALITY PROTEIN: 60S ribosomal protein L4 [Sus scrofa]
gi|545828227	307.99	40	19	19	69176	PREDICTED: leukotriene A-4 hydrolase isoform X1 [Sus scrofa]
gi|178056732	307.92	52	17	14	40465	guanine nucleotide-binding protein G(i) subunit alpha-2 [Sus scrofa]
gi|545862394	307.92	52	17	14	40465	PREDICTED: guanine nucleotide-binding protein G(i) subunit alpha-2 isoform X1 [Sus scrofa]
gi|148230268	307.72	52	36	35	27215	galectin-3 [Sus scrofa]
gi|545802473	307.72	52	36	35	27215	PREDICTED: galectin-3 isoform X1 [Sus scrofa]
gi|545820758	307.39	45	33	24	70671	PREDICTED: polyadenylate-binding protein 1 isoform X2 [Sus scrofa]
gi|47523870	307.14	69	19	19	25037	peroxiredoxin-6 [Sus scrofa]
gi|545867464	306.28	45	30	26	77974	PREDICTED: interferon-induced GTP-binding protein Mx1 isoform X2 [Sus scrofa]
gi|545867461	306.28	45	30	26	77974	PREDICTED: interferon-induced GTP-binding protein Mx1 isoform X1 [Sus scrofa]
gi|359811347	305.93	42	30	30	60868	60 kDa heat shock protein mitochondrial [Sus scrofa]
gi|350586335	305.78	37	9	7	41036	PREDICTED: nuclease-sensitive element-binding protein 1 [Sus scrofa]
gi|335300581	305.61	56	31	31	59599	PREDICTED: T-complex protein 1 subunit theta isoform 1 [Sus scrofa]
gi|148235632	304.59	48	19	15	43071	interferon-induced GTP-binding protein Mx2 [Sus scrofa]
gi|545884624	304.11	32	27	27	117799	PREDICTED: LOW QUALITY PROTEIN: ubiquitin-like modifier activating enzyme 1 [Sus scrofa]
gi|47522738	302.85	38	26	26	85761	aconitate hydratase mitochondrial precursor [Sus scrofa]
gi|545862212	302.48	40	17	16	53139	PREDICTED: cytochrome b-c1 complex subunit 1 mitochondrial isoform X2 [Sus scrofa]
gi|545862215	302.48	40	17	16	53011	PREDICTED: cytochrome b-c1 complex subunit 1 mitochondrial isoform X3 [Sus scrofa]
gi|545862218	302.48	40	17	16	52827	PREDICTED: cytochrome b-c1 complex subunit 1 mitochondrial isoform X4 [Sus scrofa]
gi|335299041	302.48	40	17	16	52699	PREDICTED: cytochrome b-c1 complex subunit 1 mitochondrial isoform X1 [Sus scrofa]
gi|545859901	302.4	40	26	9	47114	PREDICTED: beta-enolase isoform X2 [Sus scrofa]
gi|545859907	302.4	40	26	9	47114	PREDICTED: beta-enolase isoform X4 [Sus scrofa]
gi|545859904	302.4	40	26	9	47114	PREDICTED: beta-enolase isoform X3 [Sus scrofa]
gi|545859898	302.4	39	26	9	47843	PREDICTED: beta-enolase isoform X1 [Sus scrofa]
gi|545868108	301.62	40	20	20	71682	PREDICTED: dihydropyrimidinase-related protein 2 isoform X3 [Sus scrofa]
gi|194041525	301.62	39	20	20	73531	PREDICTED: dihydropyrimidinase-related protein 2 isoformX2 [Sus scrofa]
gi|194041527	301.62	46	20	20	62322	PREDICTED: dihydropyrimidinase-related protein 2 isoformX1 [Sus scrofa]
gi|545841461	301.15	69	23	23	33027	PREDICTED: purine nucleoside phosphorylase isoform X2 [Sus scrofa]
gi|194038973	301.15	71	23	23	32043	PREDICTED: purine nucleoside phosphorylase isoform X1 [Sus scrofa]
gi|242253868	300.26	59	31	31	25881	trypsinogen precursor [Sus scrofa]
gi|545830766	299.73	47	20	20	61988	PREDICTED: heterogeneous nuclear ribonucleoprotein L [Sus scrofa]
gi|545806931	299.13	33	19	19	58294	PREDICTED: elongation factor 1-gamma [Sus scrofa]
gi|89886167	298.18	81	19	19	15209	fatty acid-binding protein epidermal [Sus scrofa]
gi|350536171	297.8	60	22	6	40105	patr class I histocompatibility antigen A-126 alpha chain-like precursor [Sus scrofa]
gi|346986388	297.47	91	22	22	15043	profilin-1 [Sus scrofa]
gi|311261988	297.34	39	20	20	69644	PREDICTED: phosphoglucomutase-2 [Sus scrofa]
gi|194035835	296.93	28	26	26	139419	PREDICTED: coatomer subunit alpha isoform 1 [Sus scrofa]
gi|194035831	296.93	28	26	26	138441	PREDICTED: coatomer subunit alpha isoform 2 [Sus scrofa]
gi|178057067	296.64	34	14	14	44490	hsp90 co-chaperone Cdc37 [Sus scrofa]
gi|197251934	295.19	49	20	18	44761	actin-related protein 2 [Sus scrofa]
gi|545876133	295.03	27	18	16	100086	PREDICTED: leucine-rich repeat flightless-interacting protein 2 isoform X3 [Sus scrofa]
gi|545876136	295.03	28	18	16	97324	PREDICTED: leucine-rich repeat flightless-interacting protein 2 isoform X4 [Sus scrofa]
gi|545876142	295.03	29	18	16	93609	PREDICTED: leucine-rich repeat flightless-interacting protein 2 isoform X6 [Sus scrofa]
gi|545876151	294.24	30	18	16	89720	PREDICTED: leucine-rich repeat flightless-interacting protein 2 isoform X9 [Sus scrofa]
gi|545876154	294.24	30	18	16	87839	PREDICTED: leucine-rich repeat flightless-interacting protein 2 isoform X10 [Sus scrofa]
gi|545876157	294.24	31	18	16	86005	PREDICTED: leucine-rich repeat flightless-interacting protein 2 isoform X11 [Sus scrofa]
gi|545883750	294.71	32	23	23	117376	PREDICTED: LOW QUALITY PROTEIN: 2-oxoglutarate dehydrogenase mitochondrial [Sus scrofa]
gi|148747594	294.38	51	19	19	34359	60S acidic ribosomal protein P0 [Sus scrofa]
gi|350582454	294.12	23	24	24	158818	PREDICTED: LOW QUALITY PROTEIN: leucine-rich PPR motif-containing protein mitochondrial [Sus scrofa]
gi|545805857	293.81	31	29	29	93090	PREDICTED: V-type proton ATPase 116 kDa subunit a isoform 3 isoform X3 [Sus scrofa]
gi|545805854	293.81	31	29	29	93090	PREDICTED: V-type proton ATPase 116 kDa subunit a isoform 3 isoform X2 [Sus scrofa]
gi|311247104	293.81	31	29	29	92862	PREDICTED: V-type proton ATPase 116 kDa subunit a isoform 3 isoform X1 [Sus scrofa]
gi|545851192	292.88	41	23	4	66959	PREDICTED: ATP-dependent RNA helicase A-like [Sus scrofa]
gi|335292411	292.84	36	21	2	89069	PREDICTED: protein PML isoformX2 [Sus scrofa]
gi|312062797	292.62	37	24	4	58005	proactivator polypeptide precursor [Sus scrofa]
gi|545835009	292.62	59	10	1	19074	PREDICTED: adenylyl cyclase-associated protein 1-like isoform X4 [Sus scrofa]
gi|545835007	292.62	59	10	1	19074	PREDICTED: adenylyl cyclase-associated protein 1-like isoform X3 [Sus scrofa]
gi|545835011	292.62	59	10	1	19074	PREDICTED: adenylyl cyclase-associated protein 1-like isoform X5 [Sus scrofa]
gi|545835005	292.62	59	10	1	19074	PREDICTED: adenylyl cyclase-associated protein 1-like isoform X2 [Sus scrofa]
gi|545809682	292.56	37	27	2	85042	PREDICTED: heterogeneous nuclear ribonucleoprotein M isoform X1 [Sus scrofa]
gi|545848848	292.55	31	23	23	111558	PREDICTED: hypoxia up-regulated protein 1 isoform X2 [Sus scrofa]
gi|545848850	292.55	31	23	23	111558	PREDICTED: hypoxia up-regulated protein 1 isoform X3 [Sus scrofa]
gi|545848852	292.55	31	23	23	111558	PREDICTED: hypoxia up-regulated protein 1 isoform X4 [Sus scrofa]
gi|311264042	292.55	31	23	23	111456	PREDICTED: hypoxia up-regulated protein 1 isoform X1 [Sus scrofa]
gi|545848855	292.55	31	23	23	111458	PREDICTED: hypoxia up-regulated protein 1 isoform X5 [Sus scrofa]
gi|545848857	292.55	32	23	23	109851	PREDICTED: hypoxia up-regulated protein 1 isoform X6 [Sus scrofa]
gi|165973420	292.32	49	19	2	40361	MHC class I antigen 2 precursor [Sus scrofa]
gi|545809620	291.37	36	28	28	92422	PREDICTED: interleukin enhancer-binding factor 3 isoform X3 [Sus scrofa]
gi|545809617	291.37	36	28	28	92422	PREDICTED: interleukin enhancer-binding factor 3 isoform X2 [Sus scrofa]
gi|545809623	291.37	36	28	28	91952	PREDICTED: interleukin enhancer-binding factor 3 isoform X4 [Sus scrofa]
gi|335282599	291.37	44	28	28	76837	PREDICTED: interleukin enhancer-binding factor 3 isoform X1 [Sus scrofa]
gi|545862088	291.26	25	17	1	116981	PREDICTED: microtubule-associated protein futsch-like isoform X5 [Sus scrofa]
gi|545862091	291.26	25	17	1	115830	PREDICTED: microtubule-associated protein futsch-like isoform X6 [Sus scrofa]
gi|385862179	290.93	25	27	27	137478	protein diaphanous homolog 1 [Sus scrofa]
gi|281427374	290.51	46	22	22	57444	T-complex protein 1 subunit beta [Sus scrofa]
gi|545873910	290.47	43	27	26	78067	PREDICTED: long-chain-fatty-acid--CoA ligase 1 isoform X1 [Sus scrofa]
gi|545873913	290.47	43	27	26	78033	PREDICTED: long-chain-fatty-acid--CoA ligase 1 isoform X2 [Sus scrofa]
gi|545873916	290.47	43	27	26	78033	PREDICTED: long-chain-fatty-acid--CoA ligase 1 isoform X3 [Sus scrofa]
gi|309243088	290.47	43	27	26	78018	long-chain-fatty-acid--CoA ligase 1 [Sus scrofa]
gi|545833914	290.07	52	19	19	33767	PREDICTED: F-actin-capping protein subunit beta isoform X2 [Sus scrofa]
gi|164664456	290.07	58	19	19	30629	F-actin-capping protein subunit beta [Sus scrofa]
gi|545862076	289.57	11	17	1	236995	PREDICTED: microtubule-associated protein futsch-like isoform X1 [Sus scrofa]
gi|545862079	289.57	11	17	1	236909	PREDICTED: microtubule-associated protein futsch-like isoform X2 [Sus scrofa]
gi|545862082	289.57	11	17	1	235844	PREDICTED: microtubule-associated protein futsch-like isoform X3 [Sus scrofa]
gi|311260817	289.51	26	20	1	96941	PREDICTED: protein PML isoformX1 [Sus scrofa]
gi|255918208	289.24	48	19	19	54787	thioredoxin reductase 1 cytoplasmic [Sus scrofa]
gi|148230280	288.28	50	19	5	40121	MHC class I antigen 1 precursor [Sus scrofa]
gi|255683404	288.08	40	18	15	50854	isocitrate dehydrogenase [NADP] mitochondrial [Sus scrofa]
gi|545797521	287.91	34	26	15	59405	PREDICTED: ezrin [Sus scrofa]
gi|545870462	287.85	33	21	1	58362	PREDICTED: proactivator polypeptide isoform X1 [Sus scrofa]
gi|545870466	287.85	33	21	1	58234	PREDICTED: proactivator polypeptide isoform X3 [Sus scrofa]
gi|545870464	287.85	33	21	1	58234	PREDICTED: proactivator polypeptide isoform X2 [Sus scrofa]
gi|545814134	287.83	20	17	17	129892	PREDICTED: integrin alpha-L isoform X2 [Sus scrofa]
gi|545838046	287.67	50	20	2	43457	PREDICTED: patr class I histocompatibility antigen A-126 alpha chain-like isoform X1 [Sus scrofa]
gi|346644874	286.96	49	24	24	60654	T-complex protein 1 subunit gamma [Sus scrofa]
gi|153792600	286.93	19	29	29	272255	fatty acid synthase [Sus scrofa]
gi|545809688	286.33	36	26	1	83163	PREDICTED: heterogeneous nuclear ribonucleoprotein M isoform X3 [Sus scrofa]
gi|545835015	286.18	59	10	1	19003	PREDICTED: adenylyl cyclase-associated protein 1-like isoform X7 [Sus scrofa]
gi|545835013	286.18	59	10	1	19003	PREDICTED: adenylyl cyclase-associated protein 1-like isoform X6 [Sus scrofa]
gi|350579215	286.16	54	19	2	17883	PREDICTED: peptidyl-prolyl cis-trans isomerase A-like [Sus scrofa]
gi|335292694	285.1	19	18	1	69823	PREDICTED: heat shock-related 70 kDa protein 2 [Sus scrofa]
gi|113205664	284.02	89	16	12	5053	thymosin beta-4 [Sus scrofa]
gi|545884074	284.02	89	16	12	5053	PREDICTED: thymosin beta-4 isoform X1 [Sus scrofa]
gi|47523724	283.65	60	18	18	35077	guanine nucleotide-binding protein subunit beta-2-like 1 [Sus scrofa]
gi|311273928	283.28	57	15	15	29580	PREDICTED: nucleophosmin isoformX2 [Sus scrofa]
gi|545883672	281	40	13	1	48222	PREDICTED: drebrin-like protein isoform X3 [Sus scrofa]
gi|545883669	280.96	40	13	1	48309	PREDICTED: drebrin-like protein isoform X2 [Sus scrofa]
gi|545842911	280.68	30	16	16	49111	PREDICTED: legumain isoform X2 [Sus scrofa]
gi|350587143	280.68	30	16	16	49111	PREDICTED: legumain isoform X1 [Sus scrofa]
gi|545880805	280.35	66	20	11	28112	PREDICTED: 14-3-3 protein beta/alpha [Sus scrofa]
gi|335306783	280.23	45	18	13	50507	PREDICTED: rab GDP dissociation inhibitor alpha isoform 1 [Sus scrofa]
gi|147903343	280.08	39	14	1	40313	MHC class I antigen 3 precursor [Sus scrofa]
gi|545859791	280.05	17	18	18	168208	PREDICTED: myb-binding protein 1A isoform X2 [Sus scrofa]
gi|148225750	279.79	36	23	21	96668	heat shock protein 105 kDa [Sus scrofa]
gi|545855278	279.68	45	11	11	35838	PREDICTED: BTB/POZ domain-containing protein KCTD12 [Sus scrofa]
gi|545880127	279.55	49	17	17	29977	PREDICTED: microtubule-associated protein RP/EB family member 1 isoform X1 [Sus scrofa]
gi|113205898	279.55	49	17	17	29977	microtubule-associated protein RP/EB family member 1 [Sus scrofa]
gi|311268663	279.13	43	13	13	44501	PREDICTED: 3-ketoacyl-CoA thiolase A peroxisomal isoform 1 [Sus scrofa]
gi|335284501	279.12	40	12	9	48212	PREDICTED: cytochrome b-c1 complex subunit 2 mitochondrial-like [Sus scrofa]
gi|545884498	279.06	32	22	21	73242	PREDICTED: ATP-dependent RNA helicase DDX3X isoform X1 [Sus scrofa]
gi|350539515	279.06	33	22	21	73277	ATP-dependent RNA helicase DDX3X [Sus scrofa]
gi|545884500	279.06	33	22	21	71422	PREDICTED: ATP-dependent RNA helicase DDX3X isoform X2 [Sus scrofa]
gi|545806844	278.92	31	19	19	62226	PREDICTED: 4F2 cell-surface antigen heavy chain isoform X2 [Sus scrofa]
gi|335281655	277.87	32	18	18	61041	PREDICTED: 4F2 cell-surface antigen heavy chain isoform X1 [Sus scrofa]
gi|545806849	278.92	34	19	19	57259	PREDICTED: 4F2 cell-surface antigen heavy chain isoform X3 [Sus scrofa]
gi|545810930	278.43	39	13	11	60887	PREDICTED: polypyrimidine tract-binding protein 1 isoform X5 [Sus scrofa]
gi|545811106	277.98	46	13	13	51551	PREDICTED: sequestosome-1 isoform X1 [Sus scrofa]
gi|47522754	277.33	32	22	22	83107	trifunctional enzyme subunit alpha mitochondrial [Sus scrofa]
gi|342187276	276.93	29	23	13	105678	AP-2 complex subunit beta [Sus scrofa]
gi|319401915	276.57	69	13	13	23394	rho GDP-dissociation inhibitor 1 [Sus scrofa]
gi|545882742	276.23	32	20	20	71876	PREDICTED: staphylococcal nuclease domain-containing protein 1 isoform X2 [Sus scrofa]
gi|545882739	276.23	30	20	20	75353	PREDICTED: staphylococcal nuclease domain-containing protein 1 isoform X1 [Sus scrofa]
gi|545894790	276.06	53	9	9	28928	PREDICTED: LOW QUALITY PROTEIN: ribonuclease inhibitor partial [Sus scrofa]
gi|350593631	275.85	31	19	19	74387	PREDICTED: LOW QUALITY PROTEIN: alkyldihydroxyacetonephosphate synthase peroxisomal [Sus scrofa]
gi|350536103	275.55	48	16	1	40313	patr class I histocompatibility antigen A-126 alpha chain-like precursor [Sus scrofa]
gi|346716314	273.98	64	12	12	22849	Rho GDP dissociation inhibitor (GDI) beta [Sus scrofa]
gi|343478174	273.87	43	23	23	60355	T-complex protein 1 subunit alpha [Sus scrofa]
gi|164518958	273.79	47	20	16	36612	L-lactate dehydrogenase B chain [Sus scrofa]
gi|346716148	273.14	25	19	19	123643	importin-5 [Sus scrofa]
gi|346986269	271.16	36	17	17	55239	interferon-induced protein with tetratricopeptide repeats 1 [Sus scrofa]
gi|297591979	271.04	44	13	13	48477	ornithine aminotransferase mitochondrial [Sus scrofa]
gi|545811143	271.01	34	13	4	47087	PREDICTED: heterogeneous nuclear ribonucleoprotein H isoform X7 [Sus scrofa]
gi|311249564	271.01	33	13	4	49229	PREDICTED: heterogeneous nuclear ribonucleoprotein H isoform X1 [Sus scrofa]
gi|545811138	271.01	33	13	4	49078	PREDICTED: heterogeneous nuclear ribonucleoprotein H isoform X6 [Sus scrofa]
gi|545811126	271.01	31	13	4	51221	PREDICTED: heterogeneous nuclear ribonucleoprotein H isoform X2 [Sus scrofa]
gi|545811129	271.01	31	13	4	51221	PREDICTED: heterogeneous nuclear ribonucleoprotein H isoform X3 [Sus scrofa]
gi|545811135	271.01	31	13	4	51221	PREDICTED: heterogeneous nuclear ribonucleoprotein H isoform X5 [Sus scrofa]
gi|545811132	271.01	31	13	4	51221	PREDICTED: heterogeneous nuclear ribonucleoprotein H isoform X4 [Sus scrofa]
gi|335287568	270.6	33	21	20	72497	PREDICTED: probable ATP-dependent RNA helicase DDX17 isoform X1 [Sus scrofa]
gi|545824644	270.6	33	21	20	72312	PREDICTED: probable ATP-dependent RNA helicase DDX17 isoform X2 [Sus scrofa]
gi|545894087	268.24	38	19	19	54139	PREDICTED: integrin alpha-X-like partial [Sus scrofa]
gi|545806864	267.65	34	23	23	84958	PREDICTED: heterogeneous nuclear ribonucleoprotein U-like 2 isoform X1 [Sus scrofa]
gi|350594565	267.44	36	15	15	44512	PREDICTED: acid ceramidase-like [Sus scrofa]
gi|356460981	266.66	23	20	20	107897	probable ATP-dependent RNA helicase DDX58 [Sus scrofa]
gi|347582591	266.42	42	20	20	64623	cytoskeleton-associated protein 4 [Sus scrofa]
gi|545861308	266.35	34	22	22	84633	PREDICTED: programmed cell death 6-interacting protein [Sus scrofa]
gi|47522786	266.25	37	16	16	56961	UTP--glucose-1-phosphate uridylyltransferase [Sus scrofa]
gi|47523824	265.79	41	14	14	35762	prostaglandin reductase 1 [Sus scrofa]
gi|47522870	265.4	33	16	14	65323	serine/threonine-protein phosphatase 2A 65 kDa regulatory subunit A alpha isoform [Sus scrofa]
gi|57527982	264.89	31	24	5	68550	radixin [Sus scrofa]
gi|552953696	264.76	19	21	21	147001	xanthine dehydrogenase [Sus scrofa]
gi|545815108	263.81	36	20	19	99989	PREDICTED: coronin-7 isoform X2 [Sus scrofa]
gi|349501107	263.41	74	10	3	11693	ribosomal protein large P2 [Sus scrofa]
gi|545856478	262.72	40	15	15	65242	PREDICTED: septin-9-like isoform X1 [Sus scrofa]
gi|545856484	262.72	41	15	15	64456	PREDICTED: septin-9-like isoform X3 [Sus scrofa]
gi|545856481	262.72	42	15	15	63454	PREDICTED: septin-9-like isoform X2 [Sus scrofa]
gi|545869457	262.39	21	19	9	105153	PREDICTED: AP-1 complex subunit beta-1 isoform X6 [Sus scrofa]
gi|545869453	262.39	21	19	9	105153	PREDICTED: AP-1 complex subunit beta-1 isoform X4 [Sus scrofa]
gi|545869455	262.39	21	19	9	105153	PREDICTED: AP-1 complex subunit beta-1 isoform X5 [Sus scrofa]
gi|311270878	262.39	21	19	9	104737	PREDICTED: AP-1 complex subunit beta-1 isoformX3 [Sus scrofa]
gi|545869461	262.39	21	19	9	104438	PREDICTED: AP-1 complex subunit beta-1 isoform X8 [Sus scrofa]
gi|545869463	262.39	21	19	9	104462	PREDICTED: AP-1 complex subunit beta-1 isoform X9 [Sus scrofa]
gi|545869467	262.39	22	19	9	103746	PREDICTED: AP-1 complex subunit beta-1 isoform X11 [Sus scrofa]
gi|545869459	262.39	21	19	9	104819	PREDICTED: AP-1 complex subunit beta-1 isoform X7 [Sus scrofa]
gi|545869465	262.39	21	19	9	104103	PREDICTED: AP-1 complex subunit beta-1 isoform X10 [Sus scrofa]
gi|324021713	261.85	65	23	23	29598	ribosomal protein S4 [Sus scrofa]
gi|350586352	261.42	48	19	18	42571	PREDICTED: serpin peptidase inhibitor clade B (ovalbumin) member 1 isoform X1 [Sus scrofa]
gi|178056512	260.68	24	16	3	70344	heat shock 70 kDa protein 1-like [Sus scrofa]
gi|335281609	260.45	43	22	22	62464	PREDICTED: stress-induced-phosphoprotein 1 [Sus scrofa]
gi|194042126	260.39	21	26	26	166058	PREDICTED: eukaryotic translation initiation factor 3 subunit A [Sus scrofa]
gi|147899312	260.24	56	14	10	33017	F-actin capping protein subunit alpha 1 [Sus scrofa]
gi|311247879	259.81	38	15	15	49204	PREDICTED: 26S protease regulatory subunit 6A isoform X1 [Sus scrofa]
gi|545807699	259.81	42	15	15	45236	PREDICTED: 26S protease regulatory subunit 6A isoform X2 [Sus scrofa]
gi|545887655	259.69	57	16	16	41417	PREDICTED: glucose-6-phosphate 1-dehydrogenase partial [Sus scrofa]
gi|311259452	259.55	59	15	15	24205	PREDICTED: 40S ribosomal protein S8 [Sus scrofa]
gi|47523726	259.5	47	23	23	68695	dolichyl-diphosphooligosaccharide--protein glycosyltransferase subunit 1 precursor [Sus scrofa]
gi|545865143	259.36	27	14	2	46892	PREDICTED: eukaryotic initiation factor 4A-II isoform X1 [Sus scrofa]
gi|154147698	259.36	27	14	2	46402	eukaryotic initiation factor 4A-II [Sus scrofa]
gi|545865148	259.36	30	14	2	41290	PREDICTED: eukaryotic initiation factor 4A-II isoform X2 [Sus scrofa]
gi|237681312	259.24	63	12	12	10745	protein S100-A12 [Sus scrofa]
gi|346716324	259.19	56	13	13	19865	myosin regulatory light chain 2 protein isoform 2 [Sus scrofa]
gi|311259003	259.19	56	13	13	19779	PREDICTED: myosin regulatory light chain 12B isoform 1 [Sus scrofa]
gi|113205608	258.76	47	20	20	32190	60S ribosomal protein L6 [Sus scrofa]
gi|194042674	258.75	35	14	10	45670	PREDICTED: heterogeneous nuclear ribonucleoprotein F isoformX5 [Sus scrofa]
gi|545870216	258.75	35	14	10	45670	PREDICTED: heterogeneous nuclear ribonucleoprotein F isoform X9 [Sus scrofa]
gi|545870220	258.75	35	14	10	45670	PREDICTED: heterogeneous nuclear ribonucleoprotein F isoform X10 [Sus scrofa]
gi|545870222	258.75	35	14	10	45670	PREDICTED: heterogeneous nuclear ribonucleoprotein F isoform X11 [Sus scrofa]
gi|545870213	258.75	35	14	10	45670	PREDICTED: heterogeneous nuclear ribonucleoprotein F isoform X8 [Sus scrofa]
gi|335301642	258.75	35	14	10	45670	PREDICTED: heterogeneous nuclear ribonucleoprotein F isoform X6 [Sus scrofa]
gi|350592730	258.75	35	14	10	45670	PREDICTED: heterogeneous nuclear ribonucleoprotein F isoform X7 [Sus scrofa]
gi|342187282	258.65	24	21	15	102335	hexokinase 1 [Sus scrofa]
gi|47523670	258.15	29	13	13	80102	peroxisomal multifunctional enzyme type 2 [Sus scrofa]
gi|545869276	257.31	35	22	22	56960	PREDICTED: coronin-1C isoform X2 [Sus scrofa]
gi|194043123	257.31	38	22	22	53235	PREDICTED: coronin-1C isoform X1 [Sus scrofa]
gi|194037681	256.87	18	22	22	161819	PREDICTED: early endosome antigen 1 isoform X1 [Sus scrofa]
gi|545828406	256.87	17	22	22	166538	PREDICTED: early endosome antigen 1 isoform X2 [Sus scrofa]
gi|545828411	256.87	19	22	22	154258	PREDICTED: early endosome antigen 1 isoform X3 [Sus scrofa]
gi|545823211	255.6	44	14	14	37496	PREDICTED: cathepsin S [Sus scrofa]
gi|346986361	255.14	53	14	14	35052	electron-transfer-flavoprotein alpha polypeptide [Sus scrofa]
gi|118403904	254.83	66	15	15	19936	protein DJ-1 [Sus scrofa]
gi|68534962	254.71	40	22	8	21400	histone H1.2-like protein [Sus scrofa]
gi|350593495	254.57	32	24	24	80721	PREDICTED: LOW QUALITY PROTEIN: glycerol-3-phosphate dehydrogenase mitochondrial [Sus scrofa]
gi|298160991	254.22	46	17	17	34320	actin-related protein 2/3 complex subunit 2 [Sus scrofa]
gi|545883742	254.19	25	17	16	86686	PREDICTED: unconventional myosin-Ig [Sus scrofa]
gi|545825485	254.11	40	19	12	38804	PREDICTED: heterogeneous nuclear ribonucleoprotein A1 isoform X1 [Sus scrofa]
gi|58801555	253.5	36	16	16	47694	adenosylhomocysteinase [Sus scrofa]
gi|47522956	252.97	39	14	14	35062	N-acetylneuraminate lyase [Sus scrofa]
gi|113205854	252.54	71	18	18	26688	40S ribosomal protein S3 [Sus scrofa]
gi|545834952	252.26	5	31	31	845256	PREDICTED: microtubule-actin cross-linking factor 1 isoform X2 [Sus scrofa]
gi|47523488	252.12	62	10	10	22591	glutathione peroxidase 1 [Sus scrofa]
gi|72535198	251.49	41	22	8	22127	histone H1.3-like protein [Sus scrofa]
gi|295444954	251.16	56	13	13	15893	RNA-binding region containing protein 2-like [Sus scrofa]
gi|545822838	251.16	56	13	13	15893	PREDICTED: S100 calcium binding protein A9 isoform X1 [Sus scrofa]
gi|312062795	250.96	45	12	8	41305	mitogen-activated protein kinase 1 [Sus scrofa]
gi|545862388	250.9	21	8	7	51025	PREDICTED: toll-like receptor 9 isoform X4 [Sus scrofa]
gi|545862391	250.9	21	8	7	51181	PREDICTED: toll-like receptor 9 isoform X5 [Sus scrofa]
gi|545862379	250.9	7	8	7	164794	PREDICTED: toll-like receptor 9 isoform X1 [Sus scrofa]
gi|545862382	249.44	7	8	7	160804	PREDICTED: toll-like receptor 9 isoform X2 [Sus scrofa]
gi|350582175	250.46	27	13	13	81185	PREDICTED: mitochondrial inner membrane protein partial [Sus scrofa]
gi|545823288	249.62	32	21	2	26502	PREDICTED: histone H2B type 1-O-like [Sus scrofa]
gi|350583430	249.62	61	21	2	13920	PREDICTED: histone H2B type 2-E-like [Sus scrofa]
gi|545823309	249.62	61	21	2	13920	PREDICTED: histone H2B type 2-E-like [Sus scrofa]
gi|350583436	249.62	61	21	2	13920	PREDICTED: histone H2B type 2-E-like [Sus scrofa]
gi|350583421	249.62	61	21	2	13920	PREDICTED: histone H2B type 2-E-like [Sus scrofa]
gi|343478283	249.35	32	23	23	100242	proteasome (prosome macropain) 26S subunit non-ATPase 2 [Sus scrofa]
gi|311252670	249.31	74	14	9	16838	PREDICTED: calmodulin-like [Sus scrofa]
gi|346644746	249.31	74	14	9	16838	calmodulin 1 [Sus scrofa]
gi|346644743	247.89	60	13	8	16838	calmodulin 3 [Sus scrofa]
gi|47522784	248.7	43	12	12	36779	fructose-1 6-bisphosphatase 1 [Sus scrofa]
gi|545837877	248.46	61	21	2	13892	PREDICTED: histone H2B type 1-H-like [Sus scrofa]
gi|335291890	248.46	61	21	2	13922	PREDICTED: histone H2B type 1-N-like [Sus scrofa]
gi|335291884	248.46	61	21	2	13906	PREDICTED: histone H2B type 1-like [Sus scrofa]
gi|335287031	248.29	59	21	2	14513	PREDICTED: histone H2B type 2-F-like isoform 2 [Sus scrofa]
gi|545837902	248.46	57	21	2	14640	PREDICTED: histone H2B type 1-K-like isoform X2 [Sus scrofa]
gi|545894224	248.43	20	14	14	99810	PREDICTED: cytoplasmic dynein 1 heavy chain 1-like partial [Sus scrofa]
gi|335309939	248.27	27	20	20	78228	PREDICTED: nucleolin-like [Sus scrofa]
gi|350581449	248.06	47	17	11	37331	PREDICTED: guanine nucleotide-binding protein G(I)/G(S)/G(T) subunit beta-2 [Sus scrofa]
gi|311258550	247.74	60	17	16	26642	PREDICTED: EF-hand domain-containing protein D2 [Sus scrofa]
gi|347300396	247.38	39	10	10	33482	histamine N-methyltransferase [Sus scrofa]
gi|545864977	247.03	18	22	22	177046	PREDICTED: eukaryotic translation initiation factor 4 gamma 1 isoform X2 [Sus scrofa]
gi|545864974	247.03	18	22	22	177046	PREDICTED: eukaryotic translation initiation factor 4 gamma 1 isoform X1 [Sus scrofa]
gi|545864980	247.03	19	22	22	176300	PREDICTED: eukaryotic translation initiation factor 4 gamma 1 isoform X3 [Sus scrofa]
gi|545864983	247.03	19	22	22	176172	PREDICTED: eukaryotic translation initiation factor 4 gamma 1 isoform X4 [Sus scrofa]
gi|350535040	247.03	19	22	22	175924	eukaryotic translation initiation factor 4 gamma 1 [Sus scrofa]
gi|545864985	247.03	19	22	22	173236	PREDICTED: eukaryotic translation initiation factor 4 gamma 1 isoform X5 [Sus scrofa]
gi|148747173	246.91	15	13	13	61658	transmembrane glycoprotein NMB precursor [Sus scrofa]
gi|113205616	246.68	52	15	15	24603	60S ribosomal protein L10 [Sus scrofa]
gi|545852051	245.96	20	19	19	159544	PREDICTED: LOW QUALITY PROTEIN: bifunctional glutamate/proline--tRNA ligase [Sus scrofa]
gi|350578528	245.81	54	13	6	21099	PREDICTED: peptidyl-prolyl cis-trans isomerase B partial [Sus scrofa]
gi|350578257	245.62	37	19	14	69576	PREDICTED: heterogeneous nuclear ribonucleoprotein Q isoformX1 [Sus scrofa]
gi|311276334	245.52	54	9	9	27159	PREDICTED: 3-hydroxyacyl-CoA dehydrogenase type-2 isoform 1 [Sus scrofa]
gi|311276332	245.52	48	9	9	30788	PREDICTED: 3-hydroxyacyl-CoA dehydrogenase type-2 isoform 2 [Sus scrofa]
gi|311275636	244.61	41	17	16	50680	PREDICTED: septin-7 isoformX1 [Sus scrofa]
gi|154147644	244.45	25	13	8	46841	eukaryotic initiation factor 4A-III [Sus scrofa]
gi|47522608	243.6	28	13	13	69274	dolichyl-diphosphooligosaccharide--protein glycosyltransferase subunit 2 precursor [Sus scrofa]
gi|311252547	243.43	40	15	14	58057	PREDICTED: T-complex protein 1 subunit delta [Sus scrofa]
gi|545819748	242.95	37	10	9	31033	PREDICTED: elongation factor 1-delta isoform X4 [Sus scrofa]
gi|345091067	242.91	36	12	12	40898	aldo-keto reductase family 7 member A2 (aflatoxin aldehyde reductase) [Sus scrofa]
gi|113205874	242.75	54	9	9	23370	ATP synthase subunit O mitochondrial precursor [Sus scrofa]
gi|47522950	242.69	31	16	16	83973	calpastatin [Sus scrofa]
gi|523580068	241.86	45	19	18	59641	chaperonin containing TCP1 subunit 5 (epsilon) [Sus scrofa]
gi|545854444	241.82	35	12	11	24908	PREDICTED: high mobility group protein B1 isoform X3 [Sus scrofa]
gi|545854446	241.82	35	12	11	24908	PREDICTED: high mobility group protein B1 isoform X4 [Sus scrofa]
gi|545854440	241.82	35	12	11	24908	PREDICTED: high mobility group protein B1 isoform X1 [Sus scrofa]
gi|545854442	241.82	35	12	11	24908	PREDICTED: high mobility group protein B1 isoform X2 [Sus scrofa]
gi|335302749	241.73	35	22	1	48422	PREDICTED: heterogeneous nuclear ribonucleoproteins A2/B1-like [Sus scrofa]
gi|335297787	241.63	23	16	16	103624	PREDICTED: puromycin-sensitive aminopeptidase isoformX1 [Sus scrofa]
gi|545858370	241.63	23	16	16	102786	PREDICTED: puromycin-sensitive aminopeptidase isoform X2 [Sus scrofa]
gi|311263676	241.12	21	10	10	52052	PREDICTED: dipeptidyl peptidase 1 [Sus scrofa]
gi|545839827	241.05	22	18	18	135780	PREDICTED: exportin-5 isoform X2 [Sus scrofa]
gi|335310107	241.04	41	16	15	54103	PREDICTED: non-POU domain-containing octamer-binding protein [Sus scrofa]
gi|346421411	240.87	36	14	13	49185	proteasome (prosome macropain) 26S subunit ATPase 1 [Sus scrofa]
gi|47523618	240.41	38	15	15	51630	citrate synthase mitochondrial precursor [Sus scrofa]
gi|545812261	239.91	28	17	16	94496	PREDICTED: heat shock 70 kDa protein 4 [Sus scrofa]
gi|311248177	239.87	41	10	10	29556	PREDICTED: proteasome subunit alpha type-1 [Sus scrofa]
gi|545858763	238.32	42	12	7	29503	PREDICTED: nucleoside diphosphate kinase B isoform X1 [Sus scrofa]
gi|113205886	238.32	73	12	7	17176	nucleoside diphosphate kinase B [Sus scrofa]
gi|343790893	238.25	38	12	12	42657	creatine kinase brain [Sus scrofa]
gi|47523128	237.6	21	17	17	114792	sarcoplasmic/endoplasmic reticulum calcium ATPase 2 [Sus scrofa]
gi|545817181	237.57	61	13	6	24430	PREDICTED: ras-related protein Rab-1A isoform X2 [Sus scrofa]
gi|545817176	237.57	55	13	6	26101	PREDICTED: ras-related protein Rab-1A isoform X1 [Sus scrofa]
gi|222136590	236.66	44	8	8	26411	proteasome subunit alpha type-5 [Sus scrofa]
gi|545894361	236.27	21	11	11	55607	PREDICTED: uridine phosphorylase 1-like [Sus scrofa]
gi|346986437	236.22	31	8	8	36748	family with sequence similarity 49 member B [Sus scrofa]
gi|166796061	235.98	33	11	11	34384	60S ribosomal protein L5 [Sus scrofa]
gi|47522712	235.47	41	11	11	35614	pyridoxal kinase [Sus scrofa]
gi|80971504	235.46	51	12	12	32928	40S ribosomal protein SA [Sus scrofa]
gi|545889027	235.25	30	14	12	58432	PREDICTED: sorting nexin-2 partial [Sus scrofa]
gi|545870454	235.06	22	10	10	63600	PREDICTED: sphingosine-1-phosphate lyase 1 isoform X6 [Sus scrofa]
gi|311271341	235.06	22	10	10	63600	PREDICTED: sphingosine-1-phosphate lyase 1 isoformX1 [Sus scrofa]
gi|545870452	235.06	22	10	10	63600	PREDICTED: sphingosine-1-phosphate lyase 1 isoform X5 [Sus scrofa]
gi|545870456	235.06	22	10	10	63600	PREDICTED: sphingosine-1-phosphate lyase 1 isoform X7 [Sus scrofa]
gi|545892076	234.87	34	11	11	18565	PREDICTED: interferon-induced 17 kDa protein isoform X1 [Sus scrofa]
gi|190360639	234.87	34	11	11	18590	interferon-induced 17 kDa protein [Sus scrofa]
gi|172072665	234.72	18	14	7	102370	hexokinase-2 [Sus scrofa]
gi|347658971	234.72	71	13	13	18515	ATP synthase H+ transporting mitochondrial Fo complex subunit d [Sus scrofa]
gi|545895236	234.47	19	10	10	79229	PREDICTED: vacuolar protein sorting-associated protein 35 partial [Sus scrofa]
gi|47523666	234.43	48	12	12	28515	proteasome activator complex subunit 1 [Sus scrofa]
gi|545891485	234.29	20	9	1	70698	PREDICTED: phosphatidylinositol-binding clathrin assembly protein-like [Sus scrofa]
gi|281427370	234.15	31	15	15	59474	T-complex protein 1 subunit eta [Sus scrofa]
gi|178056688	233.93	67	14	9	14690	galectin-1 [Sus scrofa]
gi|335286747	233.63	50	10	10	27105	PREDICTED: hepatoma-derived growth factor [Sus scrofa]
gi|350582724	233.62	49	18	11	27807	PREDICTED: 14-3-3 protein theta isoform 2 [Sus scrofa]
gi|350582722	233.62	49	18	11	27764	PREDICTED: 14-3-3 protein theta isoform 1 [Sus scrofa]
gi|213021237	233.49	36	9	9	35412	DNA-(apurinic or apyrimidinic site) lyase [Sus scrofa]
gi|346227212	233.35	32	16	16	46123	ribosomal protein L3 [Sus scrofa]
gi|545813611	232.95	53	15	6	28303	PREDICTED: 14-3-3 protein gamma isoform X2 [Sus scrofa]
gi|350581487	232.95	53	15	6	28303	PREDICTED: 14-3-3 protein gamma isoform X1 [Sus scrofa]
gi|545875372	232.64	26	13	13	79540	PREDICTED: NADH-ubiquinone oxidoreductase 75 kDa subunit mitochondrial isoform X3 [Sus scrofa]
gi|311272935	232.64	26	13	13	79540	PREDICTED: NADH-ubiquinone oxidoreductase 75 kDa subunit mitochondrial isoformX1 [Sus scrofa]
gi|335303281	232.64	27	13	13	75447	PREDICTED: NADH-ubiquinone oxidoreductase 75 kDa subunit mitochondrial isoformX2 [Sus scrofa]
gi|350529411	232.41	38	11	11	48634	proteasome (prosome macropain) 26S subunit ATPase 2 [Sus scrofa]
gi|197251940	232.26	73	11	11	16320	actin-related protein 2/3 complex subunit 5 [Sus scrofa]
gi|545809691	232.12	28	15	15	60549	PREDICTED: glucosidase 2 subunit beta isoform X1 [Sus scrofa]
gi|347446687	232.12	28	15	15	60549	glucosidase 2 subunit beta precursor [Sus scrofa]
gi|157427728	232.09	20	18	18	117896	ATP-citrate synthase isoform 2 [Sus scrofa]
gi|381140346	232.09	20	18	18	118963	ATP-citrate synthase isoform 1 [Sus scrofa]
gi|343488474	232.05	45	8	7	24805	elongation factor 1-beta [Sus scrofa]
gi|545827415	231.85	29	14	14	67542	PREDICTED: tyrosine-protein phosphatase non-receptor type 6 isoform X2 [Sus scrofa]
gi|335288510	231.85	29	14	14	67384	PREDICTED: tyrosine-protein phosphatase non-receptor type 6 isoform X1 [Sus scrofa]
gi|545814353	231.28	29	13	13	61399	PREDICTED: elongation factor Tu mitochondrial [Sus scrofa]
gi|329663948	231.25	31	15	14	52072	ras GTPase-activating protein-binding protein 1 [Sus scrofa]
gi|545807341	231.18	21	11	11	84149	PREDICTED: protein FAM111B isoform X3 [Sus scrofa]
gi|335281851	231.18	21	11	11	84149	PREDICTED: protein FAM111B isoformX2 [Sus scrofa]
gi|545807344	231.18	21	11	11	84149	PREDICTED: protein FAM111B isoform X4 [Sus scrofa]
gi|545851197	231.17	28	18	18	71506	PREDICTED: neutrophil cytosol factor 2 isoform X1 [Sus scrofa]
gi|335285208	230.98	40	14	14	30101	PREDICTED: 60S ribosomal protein L7a-like isoform 1 [Sus scrofa]
gi|545875430	230.94	37	17	14	46777	PREDICTED: isocitrate dehydrogenase [NADP] cytoplasmic-like isoform X3 [Sus scrofa]
gi|545875428	230.94	37	17	14	46777	PREDICTED: isocitrate dehydrogenase [NADP] cytoplasmic-like isoform X2 [Sus scrofa]
gi|545875426	230.94	37	17	14	46777	PREDICTED: isocitrate dehydrogenase [NADP] cytoplasmic-like isoform X1 [Sus scrofa]
gi|47522648	230.82	25	12	12	60771	beta-hexosaminidase subunit beta precursor [Sus scrofa]
gi|545823065	230.64	57	11	11	11203	PREDICTED: protein S100-A10 isoform X4 [Sus scrofa]
gi|335286915	230.64	57	11	11	11203	PREDICTED: protein S100-A10 isoformX2 [Sus scrofa]
gi|545823062	230.64	57	11	11	11203	PREDICTED: protein S100-A10 isoform X3 [Sus scrofa]
gi|632794818	230.64	57	11	11	11203	S100 calcium binding protein A10 [Sus scrofa]
gi|545825997	230.56	37	9	9	26684	PREDICTED: proliferation-associated protein 2G4-like [Sus scrofa]
gi|164664454	230.54	35	12	12	43321	enoyl-CoA delta isomerase 2 mitochondrial [Sus scrofa]
gi|545824788	230.51	35	9	9	33440	PREDICTED: thiosulfate sulfurtransferase isoform X2 [Sus scrofa]
gi|311272131	230.07	29	16	16	57143	PREDICTED: aspartate--tRNA ligase cytoplasmic isoform 1 [Sus scrofa]
gi|545894465	229.81	57	14	12	19515	PREDICTED: 14-3-3 protein epsilon-like [Sus scrofa]
gi|545852635	229.54	23	11	11	62115	PREDICTED: receptor-type tyrosine-protein phosphatase C partial [Sus scrofa]
gi|113205690	229.5	57	13	6	37512	protein phosphatase 1 catalytic subunit alpha isoform [Sus scrofa]
gi|47523554	229.46	30	11	11	55866	V-type proton ATPase subunit H [Sus scrofa]
gi|194041937	229.27	31	9	6	42614	PREDICTED: alpha-centractin [Sus scrofa]
gi|305855148	229.26	29	10	10	51317	peptidyl-prolyl cis-trans isomerase FKBP4 [Sus scrofa]
gi|545876461	229.24	22	18	18	127177	PREDICTED: LOW QUALITY PROTEIN: vigilin [Sus scrofa]
gi|545832379	228.17	45	11	11	30920	PREDICTED: electron transfer flavoprotein subunit beta isoform X1 [Sus scrofa]
gi|328550534	228.17	51	11	11	27764	electron transfer flavoprotein subunit beta [Sus scrofa]
gi|545894912	228.13	24	14	14	71141	PREDICTED: apolipoprotein B receptor partial [Sus scrofa]
gi|545894785	227.98	20	10	3	48059	PREDICTED: heterogeneous nuclear ribonucleoprotein H2 [Sus scrofa]
gi|162951821	227.95	38	14	14	31961	heterogeneous nuclear ribonucleoprotein A/B [Sus scrofa]
gi|194043292	227.73	53	16	8	28212	PREDICTED: 14-3-3 protein eta [Sus scrofa]
gi|545819253	227.67	68	10	10	16832	PREDICTED: eukaryotic translation initiation factor 5A-1 isoform X6 [Sus scrofa]
gi|311268288	227.67	68	10	10	16832	PREDICTED: eukaryotic translation initiation factor 5A-1 isoformX3 [Sus scrofa]
gi|335285943	227.67	68	10	10	16832	PREDICTED: eukaryotic translation initiation factor 5A-1 isoform X4 [Sus scrofa]
gi|545819256	227.67	68	10	10	16832	PREDICTED: eukaryotic translation initiation factor 5A-1 isoform X7 [Sus scrofa]
gi|545819246	227.67	68	10	10	16832	PREDICTED: eukaryotic translation initiation factor 5A-1 isoform X5 [Sus scrofa]
gi|311268292	227.67	68	10	10	16832	PREDICTED: eukaryotic translation initiation factor 5A-1 isoformX2 [Sus scrofa]
gi|288860138	227.64	15	11	11	107123	coatomer subunit beta [Sus scrofa]
gi|165973416	227.45	50	14	13	29550	SLA class II histocompatibility antigen DQ haplotype C beta chain precursor [Sus scrofa]
gi|335288534	227.35	25	14	14	95903	PREDICTED: ubiquitin carboxyl-terminal hydrolase 5 isoform 2 [Sus scrofa]
gi|335288532	227.35	26	14	14	93425	PREDICTED: ubiquitin carboxyl-terminal hydrolase 5 isoform 1 [Sus scrofa]
gi|350536531	227.14	20	9	1	71702	phosphatidylinositol-binding clathrin assembly protein [Sus scrofa]
gi|58332866	226.93	57	10	10	21070	heme-binding protein 1 [Sus scrofa]
gi|350579892	226.78	29	12	12	54152	PREDICTED: coronin-1B [Sus scrofa]
gi|311258000	226.54	18	14	13	107694	PREDICTED: AP-2 complex subunit alpha-1 isoform 1 [Sus scrofa]
gi|311258002	226.54	19	14	13	105510	PREDICTED: AP-2 complex subunit alpha-1 isoform 2 [Sus scrofa]
gi|311258004	226.54	19	14	13	103595	PREDICTED: AP-2 complex subunit alpha-1 isoform 3 [Sus scrofa]
gi|305855162	226.22	40	11	11	36135	ELAV-like protein 1 [Sus scrofa]
gi|47523692	225.99	66	16	16	11829	thioredoxin [Sus scrofa]
gi|545884385	225.7	24	14	14	67306	PREDICTED: glycerol kinase isoform X1 [Sus scrofa]
gi|545884387	225.7	25	14	14	64800	PREDICTED: glycerol kinase isoform X2 [Sus scrofa]
gi|545884389	225.7	25	14	14	65466	PREDICTED: glycerol kinase isoform X3 [Sus scrofa]
gi|545884391	225.7	27	14	14	60113	PREDICTED: glycerol kinase isoform X4 [Sus scrofa]
gi|164023822	224.89	50	21	20	29482	60S ribosomal protein L7 [Sus scrofa]
gi|545887379	224.62	34	8	8	27859	PREDICTED: B-cell receptor-associated protein 31 isoform X2 [Sus scrofa]
gi|545887382	224.62	34	8	8	27859	PREDICTED: B-cell receptor-associated protein 31 isoform X3 [Sus scrofa]
gi|47523650	224.43	40	11	11	39640	tropomodulin-3 [Sus scrofa]
gi|178056588	224.41	53	11	4	22112	ras-related protein Rab-1B [Sus scrofa]
gi|178056616	224.35	54	10	9	21310	rho-related GTP-binding protein RhoG [Sus scrofa]
gi|154147607	224.31	18	9	9	79846	calpain-2 catalytic subunit [Sus scrofa]
gi|545805908	224.23	38	12	12	21659	PREDICTED: glutathione S-transferase P [Sus scrofa]
gi|545837783	224.16	50	15	1	16111	PREDICTED: histone H2A type 1-like isoform X1 [Sus scrofa]
gi|545837771	223.87	50	15	1	16111	PREDICTED: histone H2A type 1-like isoform X2 [Sus scrofa]
gi|545837777	224.16	50	15	1	16111	PREDICTED: histone H2A type 1-like isoform X4 [Sus scrofa]
gi|545893926	224.16	50	15	1	16111	PREDICTED: histone H2A type 1-like isoform X1 [Sus scrofa]
gi|545837774	224.16	50	15	1	16111	PREDICTED: histone H2A type 1-like isoform X3 [Sus scrofa]
gi|545837780	224.16	50	15	1	16111	PREDICTED: histone H2A type 1-like isoform X5 [Sus scrofa]
gi|545893923	224.16	50	15	1	16111	PREDICTED: histone H2A type 1-like isoform X2 [Sus scrofa]
gi|350593940	224.13	9	13	13	249820	PREDICTED: dedicator of cytokinesis protein 10 isoformX1 [Sus scrofa]
gi|545893381	224.09	20	9	9	45111	PREDICTED: LOW QUALITY PROTEIN: coronin-1A partial [Sus scrofa]
gi|545858378	224.05	17	11	11	97411	PREDICTED: importin subunit beta-1 isoform X2 [Sus scrofa]
gi|350590384	224.05	17	11	11	97225	PREDICTED: importin subunit beta-1 isoformX1 [Sus scrofa]
gi|545809885	223.81	20	15	10	122364	PREDICTED: unconventional myosin-If [Sus scrofa]
gi|346986412	223.78	53	10	9	28312	chloride intracellular channel protein 2 [Sus scrofa]
gi|350592952	223.59	40	15	2	56563	PREDICTED: myoferlin-like partial [Sus scrofa]
gi|311247987	223.05	14	11	11	54634	PREDICTED: CD44 antigen isoformX3 [Sus scrofa]
gi|545807966	223.05	13	11	11	59581	PREDICTED: CD44 antigen isoform X10 [Sus scrofa]
gi|545807968	223.05	13	11	11	59510	PREDICTED: CD44 antigen isoform X11 [Sus scrofa]
gi|545807962	223.05	12	11	11	64506	PREDICTED: CD44 antigen isoform X8 [Sus scrofa]
gi|545807964	223.05	12	11	11	64221	PREDICTED: CD44 antigen isoform X9 [Sus scrofa]
gi|545807960	223.05	10	11	11	76707	PREDICTED: CD44 antigen isoform X7 [Sus scrofa]
gi|311247983	223.05	10	11	11	77566	PREDICTED: CD44 antigen isoformX1 [Sus scrofa]
gi|311247985	223.05	9	11	11	82470	PREDICTED: CD44 antigen isoformX2 [Sus scrofa]
gi|335282038	223.05	20	11	11	38507	PREDICTED: CD44 antigen isoform X5 [Sus scrofa]
gi|350580163	223.05	18	11	11	40889	PREDICTED: CD44 antigen isoform X6 [Sus scrofa]
gi|335282036	223.05	16	11	11	48052	PREDICTED: CD44 antigen isoform X4 [Sus scrofa]
gi|47523702	222.46	10	10	10	141963	Niemann-Pick C1 protein precursor [Sus scrofa]
gi|47522630	222.4	40	15	15	47436	aspartate aminotransferase mitochondrial precursor [Sus scrofa]
gi|47523802	222.34	68	9	9	19595	translationally-controlled tumor protein [Sus scrofa]
gi|47523632	222.16	56	12	12	27295	proteasome activator complex subunit 2 [Sus scrofa]
gi|148233143	222.08	33	14	14	60935	prolyl 4-hydroxylase subunit alpha-1 precursor [Sus scrofa]
gi|350597193	221.97	41	11	4	24059	PREDICTED: LOW QUALITY PROTEIN: peptidyl-prolyl cis-trans isomerase B [Sus scrofa]
gi|47523848	221.7	33	11	11	48977	dihydrolipoyllysine-residue succinyltransferase component of 2-oxoglutarate dehydrogenase complex mitochondrial precursor [Sus scrofa]
gi|545812271	221.15	42	13	12	30727	PREDICTED: voltage-dependent anion-selective channel protein 1 isoform X2 [Sus scrofa]
gi|47522750	221.15	42	13	12	30727	voltage-dependent anion-selective channel protein 1 [Sus scrofa]
gi|545812269	221.15	42	13	12	30727	PREDICTED: voltage-dependent anion-selective channel protein 1 isoform X1 [Sus scrofa]
gi|545812273	221.15	42	13	12	30727	PREDICTED: voltage-dependent anion-selective channel protein 1 isoform X3 [Sus scrofa]
gi|545812275	221.15	42	13	12	30727	PREDICTED: voltage-dependent anion-selective channel protein 1 isoform X4 [Sus scrofa]
gi|545870617	220.98	23	10	10	49851	PREDICTED: annexin A7 isoform X7 [Sus scrofa]
gi|194042806	220.98	23	10	10	49542	PREDICTED: annexin A7 isoformX1 [Sus scrofa]
gi|545870614	220.98	23	10	10	49542	PREDICTED: annexin A7 isoform X6 [Sus scrofa]
gi|545870612	220.98	22	10	10	52600	PREDICTED: annexin A7 isoform X5 [Sus scrofa]
gi|545870606	220.98	22	10	10	51976	PREDICTED: annexin A7 isoform X2 [Sus scrofa]
gi|545870610	220.98	22	10	10	51976	PREDICTED: annexin A7 isoform X4 [Sus scrofa]
gi|545870608	220.98	22	10	10	51976	PREDICTED: annexin A7 isoform X3 [Sus scrofa]
gi|83921643	220.93	43	10	9	27745	serine/arginine-rich splicing factor 1 [Sus scrofa]
gi|148226949	220.78	59	10	10	15798	60S ribosomal protein L27 [Sus scrofa]
gi|47522760	220.51	34	12	12	47586	long-chain 3-ketoacyl-CoA thiolase [Sus scrofa]
gi|545856378	220.38	11	9	9	104891	PREDICTED: lysosomal alpha-glucosidase isoform X2 [Sus scrofa]
gi|350590109	220.38	11	9	9	104891	PREDICTED: lysosomal alpha-glucosidase isoform X1 [Sus scrofa]
gi|196259974	220.38	33	11	11	27614	gamma-interferon-inducible-lysosomal thiol reductase precursor [Sus scrofa]
gi|343790912	220.31	52	11	7	21450	ras-related C3 botulinum toxin substrate 1 (rho family small GTP binding protein Rac1) [Sus scrofa]
gi|545805528	220.27	70	8	1	11622	PREDICTED: ribosomal protein large P2 isoform X2 [Sus scrofa]
gi|545891159	220.27	51	12	11	26036	PREDICTED: adenylate kinase 2 mitochondrial-like isoform X3 [Sus scrofa]
gi|47522632	220.24	24	5	5	37455	pro-cathepsin H precursor [Sus scrofa]
gi|346421435	220.19	29	8	8	38049	sorbitol dehydrogenase [Sus scrofa]
gi|545879902	219.88	34	10	10	40814	PREDICTED: NSFL1 (p97) cofactor (p47) isoform X1 [Sus scrofa]
gi|346986445	219.88	35	10	10	40571	NSFL1 (p97) cofactor (p47) [Sus scrofa]
gi|335285948	219.84	22	12	12	70327	PREDICTED: very long-chain specific acyl-CoA dehydrogenase mitochondrial-like isoformX1 [Sus scrofa]
gi|545819203	219.84	22	12	12	69844	PREDICTED: very long-chain specific acyl-CoA dehydrogenase mitochondrial-like isoform X3 [Sus scrofa]
gi|545838801	219.83	30	8	6	27596	PREDICTED: SLA class II histocompatibility antigen DQ haplotype D alpha chain isoform X1 [Sus scrofa]
gi|47522836	219.76	40	10	10	23740	osteoclast-stimulating factor 1 [Sus scrofa]
gi|545812479	219.73	16	11	11	100107	PREDICTED: matrin-3 isoform X7 [Sus scrofa]
gi|545812477	219.73	16	11	11	100107	PREDICTED: matrin-3 isoform X6 [Sus scrofa]
gi|545812483	219.73	17	11	11	94733	PREDICTED: matrin-3 isoform X9 [Sus scrofa]
gi|350580630	219.65	20	12	10	77468	PREDICTED: far upstream element-binding protein 2 [Sus scrofa]
gi|545850623	219.57	32	16	16	54035	PREDICTED: nicotinamide phosphoribosyltransferase isoform X2 [Sus scrofa]
gi|545850620	219.57	32	16	16	55374	PREDICTED: nicotinamide phosphoribosyltransferase isoform X1 [Sus scrofa]
gi|72535204	219.57	32	16	16	55374	nicotinamide phosphoribosyltransferase [Sus scrofa]
gi|545819512	219.56	46	12	12	28025	PREDICTED: 60S ribosomal protein L8 [Sus scrofa]
gi|545797910	219.56	18	11	11	98155	PREDICTED: LOW QUALITY PROTEIN: ectonucleotide pyrophosphatase/phosphodiesterase family member 1 [Sus scrofa]
gi|350578174	219.27	20	11	11	51433	PREDICTED: sphingomyelin phosphodiesterase acid-like 3A [Sus scrofa]
gi|545890308	219.27	16	11	11	65344	PREDICTED: acid sphingomyelinase-like phosphodiesterase 3a-like partial [Sus scrofa]
gi|350587966	219.1	24	10	10	63486	PREDICTED: PDZ and LIM domain protein 5 isoformX3 [Sus scrofa]
gi|545846674	219.1	24	10	10	63459	PREDICTED: PDZ and LIM domain protein 5 isoform X9 [Sus scrofa]
gi|545846676	219.1	24	10	10	63842	PREDICTED: PDZ and LIM domain protein 5 isoform X10 [Sus scrofa]
gi|545846671	219.1	24	10	10	63372	PREDICTED: PDZ and LIM domain protein 5 isoform X8 [Sus scrofa]
gi|545846669	219.1	23	10	10	64091	PREDICTED: PDZ and LIM domain protein 5 isoform X7 [Sus scrofa]
gi|545819344	218.94	51	9	9	22127	PREDICTED: 40S ribosomal protein S7-like [Sus scrofa]
gi|346986318	218.94	77	7	7	16164	cytidine deaminase [Sus scrofa]
gi|47522926	218.51	61	15	15	30404	interleukin-1 beta precursor [Sus scrofa]
gi|350595802	218.43	60	8	8	13373	PREDICTED: SH3 domain-binding glutamic acid-rich-like protein-like [Sus scrofa]
gi|350595800	218.43	60	8	8	13373	PREDICTED: SH3 domain-binding glutamic acid-rich-like protein-like [Sus scrofa]
gi|178056464	217.7	26	12	12	60590	beta-hexosaminidase subunit alpha precursor [Sus scrofa]
gi|335309813	217.55	78	14	14	17026	PREDICTED: coactosin-like protein-like partial [Sus scrofa]
gi|335310941	217.31	46	10	10	24110	PREDICTED: 40S ribosomal protein S2 [Sus scrofa]
gi|311263403	217.08	67	6	6	17745	PREDICTED: ragulator complex protein LAMTOR1 [Sus scrofa]
gi|545824458	217.06	40	17	17	75318	PREDICTED: tubulin tyrosine ligase-like family member 12 isoform X2 [Sus scrofa]
gi|335287489	217.06	40	17	17	75190	PREDICTED: tubulin tyrosine ligase-like family member 12 isoform X1 [Sus scrofa]
gi|545820546	217.05	22	10	10	56599	PREDICTED: eukaryotic translation initiation factor 3 subunit E [Sus scrofa]
gi|298104076	217.04	51	9	9	31236	enoyl-CoA hydratase mitochondrial [Sus scrofa]
gi|311252459	216.98	39	9	6	37502	PREDICTED: poly(rC)-binding protein 1 isoform X1 [Sus scrofa]
gi|350593970	216.62	19	11	11	105814	PREDICTED: 26S proteasome non-ATPase regulatory subunit 1 [Sus scrofa]
gi|545837909	216.55	33	11	8	22411	PREDICTED: LOW QUALITY PROTEIN: histone H1.5 [Sus scrofa]
gi|335285342	216.01	29	10	10	40067	PREDICTED: pleckstrin isoform X1 [Sus scrofa]
gi|545817119	216.01	29	10	10	40067	PREDICTED: pleckstrin isoform X2 [Sus scrofa]
gi|311267048	215.91	14	11	11	123427	PREDICTED: formin-like 1 isoform X1 [Sus scrofa]
gi|545857473	215.91	14	11	11	122382	PREDICTED: formin-like 1 isoform X2 [Sus scrofa]
gi|545813944	215.88	34	14	14	57970	PREDICTED: T-complex protein 1 subunit zeta-like isoform X1 [Sus scrofa]
gi|311257142	215.62	46	13	13	40329	PREDICTED: V-type proton ATPase subunit d 1 [Sus scrofa]
gi|350538593	215.58	20	9	1	61725	phosphoglucomutase-1 [Sus scrofa]
gi|545843226	215.23	27	9	9	54407	PREDICTED: tryptophan--tRNA ligase cytoplasmic isoform X2 [Sus scrofa]
gi|545843229	215.23	28	9	9	53690	PREDICTED: tryptophan--tRNA ligase cytoplasmic isoform X3 [Sus scrofa]
gi|350587194	215.23	28	9	9	53690	PREDICTED: tryptophan--tRNA ligase cytoplasmic isoformX1 [Sus scrofa]
gi|545804280	215.15	27	8	7	32365	PREDICTED: erythrocyte band 7 integral membrane protein [Sus scrofa]
gi|545817523	215.1	41	9	9	22822	PREDICTED: ubiquitin-40S ribosomal protein S27a [Sus scrofa]
gi|545838487	214.4	42	13	5	48991	PREDICTED: spliceosome RNA helicase DDX39B isoform X2 [Sus scrofa]
gi|545838490	214.4	42	13	5	48991	PREDICTED: spliceosome RNA helicase DDX39B isoform X3 [Sus scrofa]
gi|55742824	214.4	42	13	5	48991	spliceosome RNA helicase DDX39B [Sus scrofa]
gi|545838484	214.4	38	13	5	53410	PREDICTED: spliceosome RNA helicase DDX39B isoform X1 [Sus scrofa]
gi|350584473	214.36	42	10	10	26123	PREDICTED: V-type proton ATPase subunit E 1 isoformX2 [Sus scrofa]
gi|545822990	214.23	24	10	10	43050	PREDICTED: interleukin enhancer-binding factor 2 [Sus scrofa]
gi|178056532	213.96	38	12	12	46703	Z-DNA-binding protein 1 [Sus scrofa]
gi|545851112	213.88	36	8	6	34723	PREDICTED: torsin-1A-interacting protein 1-like partial [Sus scrofa]
gi|552953844	213.85	19	9	4	43864	nucleosome assembly protein 1-like 4 [Sus scrofa]
gi|545835570	213.82	29	15	12	72329	PREDICTED: far upstream element-binding protein 1 isoform X7 [Sus scrofa]
gi|545835575	213.82	29	15	12	69881	PREDICTED: far upstream element-binding protein 1 isoform X1 [Sus scrofa]
gi|335284210	213.75	40	8	8	29725	PREDICTED: heat shock protein beta-1-like isoform 1 [Sus scrofa]
gi|55926209	213.75	52	8	8	22942	heat shock protein beta-1 [Sus scrofa]
gi|545844182	213.39	28	8	8	44952	PREDICTED: uncharacterized protein LOC100739772 [Sus scrofa]
gi|545883733	213.36	25	10	6	38187	PREDICTED: transcriptional activator protein Pur-beta-like partial [Sus scrofa]
gi|545853355	213.13	27	20	20	108534	PREDICTED: LOW QUALITY PROTEIN: kinesin-1 heavy chain [Sus scrofa]
gi|545883129	212.95	22	11	11	85362	PREDICTED: engulfment and cell motility protein 1 isoformX1 [Sus scrofa]
gi|350592508	212.91	18	7	7	58449	PREDICTED: putative phospholipase B-like 2 isoform 1 [Sus scrofa]
gi|346421433	212.87	30	10	10	45175	serpin B10 [Sus scrofa]
gi|212549621	212.67	68	14	14	25206	growth factor receptor-bound protein 2 [Sus scrofa]
gi|545845436	212.65	15	9	9	109076	PREDICTED: general vesicular transport factor p115 isoform X2 [Sus scrofa]
gi|545845438	212.65	15	9	9	108618	PREDICTED: general vesicular transport factor p115 isoform X3 [Sus scrofa]
gi|545845440	212.65	15	9	9	108235	PREDICTED: general vesicular transport factor p115 isoform X4 [Sus scrofa]
gi|335293690	212.65	15	9	9	107777	PREDICTED: general vesicular transport factor p115 isoform X1 [Sus scrofa]
gi|545870030	212.34	15	11	2	104567	PREDICTED: alpha-actinin-2 isoform X2 [Sus scrofa]
gi|545870028	212.34	15	11	2	103798	PREDICTED: alpha-actinin-2 isoform X1 [Sus scrofa]
gi|212549625	212.26	45	14	14	29875	40S ribosomal protein S3a [Sus scrofa]
gi|545826628	212.2	22	7	6	45374	PREDICTED: nucleosome assembly protein 1-like 1 isoform X2 [Sus scrofa]
gi|346716193	212.2	22	7	6	45374	nucleosome assembly protein 1-like 1 [Sus scrofa]
gi|545826625	212.2	22	7	6	45374	PREDICTED: nucleosome assembly protein 1-like 1 isoform X1 [Sus scrofa]
gi|346716195	212.2	22	7	6	45374	nucleosome assembly protein 1-like 1 [Sus scrofa]
gi|545827421	212.15	31	17	7	47197	PREDICTED: gamma-enolase [Sus scrofa]
gi|545838054	211.95	33	7	1	29548	PREDICTED: BOLA class I histocompatibility antigen alpha chain BL3-6 isoform X2 [Sus scrofa]
gi|545835769	211.4	21	10	2	63919	PREDICTED: phosphoglucomutase-1 isoform X1 [Sus scrofa]
gi|48675931	211.29	52	7	7	15524	40S ribosomal protein S17 [Sus scrofa]
gi|545864194	210.81	12	8	8	102346	PREDICTED: coatomer subunit beta' [Sus scrofa]
gi|545887600	210.71	48	8	8	18531	PREDICTED: glucose-6-phosphate 1-dehydrogenase X-like isoform X2 [Sus scrofa]
gi|545887597	210.71	39	8	8	22644	PREDICTED: glucose-6-phosphate 1-dehydrogenase X-like isoform X1 [Sus scrofa]
gi|48675935	210.64	54	13	13	15860	60S ribosomal protein L32 [Sus scrofa]
gi|346986432	210.58	62	11	11	21768	ras homolog gene family member A [Sus scrofa]
gi|58332864	210.45	27	10	10	55327	tyrosine-protein phosphatase non-receptor type substrate 1 precursor [Sus scrofa]
gi|545805668	209.99	23	6	1	43863	PREDICTED: LOW QUALITY PROTEIN: nucleosome assembly protein 1-like 4 [Sus scrofa]
gi|545894255	209.39	14	7	7	77480	PREDICTED: LOW QUALITY PROTEIN: procollagen-lysine 2-oxoglutarate 5-dioxygenase 3 [Sus scrofa]
gi|335279372	209.26	23	7	7	31636	PREDICTED: LOW QUALITY PROTEIN: myristoylated alanine-rich C-kinase substrate [Sus scrofa]
gi|47522764	209.25	15	10	10	88266	integrin beta-1 precursor [Sus scrofa]
gi|166795893	209.25	21	4	2	27943	SLA class II histocompatibility antigen DQ haplotype D alpha chain precursor [Sus scrofa]
gi|545858761	209.1	43	8	3	17109	PREDICTED: nucleoside diphosphate kinase A isoform X1 [Sus scrofa]
gi|325652098	209.1	43	8	3	17109	nucleoside diphosphate kinase A [Sus scrofa]
gi|545824693	208.7	20	10	10	61044	PREDICTED: eukaryotic translation initiation factor 3 subunit L isoform X1 [Sus scrofa]
gi|194042379	208.57	18	11	11	77771	PREDICTED: arachidonate 5-lipoxygenase isoform X1 [Sus scrofa]
gi|350580558	208.23	18	12	9	95512	PREDICTED: dynamin-2 [Sus scrofa]
gi|335300836	207.96	37	8	8	28826	PREDICTED: ES1 protein homolog mitochondrial isoform X1 [Sus scrofa]
gi|335296245	207.94	41	7	7	20644	PREDICTED: cysteine and glycine-rich protein 1-like isoform 1 [Sus scrofa]
gi|335296249	207.94	43	7	7	20119	PREDICTED: cysteine and glycine-rich protein 1-like isoform 3 [Sus scrofa]
gi|311262372	207.87	21	7	7	40032	PREDICTED: N-acylethanolamine-hydrolyzing acid amidase [Sus scrofa]
gi|350580983	207.59	29	7	7	21401	PREDICTED: receptor expression-enhancing protein 5 [Sus scrofa]
gi|335302334	207.49	70	12	7	16784	PREDICTED: glia maturation factor gamma [Sus scrofa]
gi|178056516	207.09	17	8	8	74710	beta-glucuronidase precursor [Sus scrofa]
gi|335302965	207.04	26	14	14	47267	PREDICTED: lupus La protein homolog isoform X1 [Sus scrofa]
gi|545874619	207.04	26	14	14	47267	PREDICTED: lupus La protein homolog isoform X2 [Sus scrofa]
gi|350578515	207.01	31	8	8	51842	PREDICTED: pleckstrin homology domain-containing family O member 2 [Sus scrofa]
gi|545828174	206.89	33	10	10	46316	PREDICTED: thymopoietin isoform X3 [Sus scrofa]
gi|545828177	206.89	36	10	10	42898	PREDICTED: thymopoietin isoform X4 [Sus scrofa]
gi|545828171	206.89	30	10	10	50679	PREDICTED: thymopoietin isoform X2 [Sus scrofa]
gi|545817464	206.79	11	8	8	125903	PREDICTED: reticulon-4 isoform X2 [Sus scrofa]
gi|545817461	206.79	11	8	8	130139	PREDICTED: reticulon-4 isoform X1 [Sus scrofa]
gi|545817473	205.09	33	8	8	42915	PREDICTED: reticulon-4 isoform X5 [Sus scrofa]
gi|545817476	205.09	35	8	8	40978	PREDICTED: reticulon-4 isoform X6 [Sus scrofa]
gi|347300398	206.79	32	8	8	39547	core histone macro-H2A.1 isoform 1 [Sus scrofa]
gi|347300400	206.79	32	8	8	39101	core histone macro-H2A.1 isoform 2 [Sus scrofa]
gi|335301749	206.59	34	7	7	32790	PREDICTED: inorganic pyrophosphatase [Sus scrofa]
gi|311250750	206.54	40	12	12	42867	PREDICTED: 26S proteasome non-ATPase regulatory subunit 13 isoform X1 [Sus scrofa]
gi|194044922	206.54	42	14	4	32955	PREDICTED: ADP/ATP translocase 2 [Sus scrofa]
gi|346716348	206.43	20	11	11	75346	arginine--tRNA ligase cytoplasmic [Sus scrofa]
gi|47522936	206.33	51	12	12	31482	S-formylglutathione hydrolase [Sus scrofa]
gi|545854842	206.33	51	12	12	31482	PREDICTED: S-formylglutathione hydrolase isoform X1 [Sus scrofa]
gi|47523794	206.32	53	12	12	31593	voltage-dependent anion-selective channel protein 2 [Sus scrofa]
gi|350595294	206.26	40	10	6	34703	PREDICTED: F-actin-capping protein subunit alpha-2-like [Sus scrofa]
gi|147903595	204.86	42	10	6	33015	F-actin-capping protein subunit alpha-2 [Sus scrofa]
gi|350596747	204.86	36	10	6	38159	PREDICTED: F-actin-capping protein subunit alpha-2-like [Sus scrofa]
gi|350590642	205.86	29	11	11	48975	PREDICTED: 26S proteasome non-ATPase regulatory subunit 11 [Sus scrofa]
gi|545874801	205.19	25	10	6	39652	PREDICTED: heterogeneous nuclear ribonucleoprotein A3 isoform X3 [Sus scrofa]
gi|545845509	205.18	20	11	4	48965	PREDICTED: septin-11 isoform X7 [Sus scrofa]
gi|311262396	205.18	20	11	4	49371	PREDICTED: septin-11 isoform X1 [Sus scrofa]
gi|545845506	205.18	20	11	4	49520	PREDICTED: septin-11 isoform X6 [Sus scrofa]
gi|545845501	205.18	20	11	4	49695	PREDICTED: septin-11 isoform X4 [Sus scrofa]
gi|545845503	205.18	20	11	4	49695	PREDICTED: septin-11 isoform X5 [Sus scrofa]
gi|545845497	205.18	20	11	4	49782	PREDICTED: septin-11 isoform X2 [Sus scrofa]
gi|545845499	205.18	20	11	4	49782	PREDICTED: septin-11 isoform X3 [Sus scrofa]
gi|72535168	205.13	33	10	10	47900	perilipin-3 [Sus scrofa]
gi|545880563	205.04	20	10	10	77224	PREDICTED: protein-glutamine gamma-glutamyltransferase 2 [Sus scrofa]
gi|350592528	205.03	31	8	8	29230	PREDICTED: endoplasmic reticulum resident protein 29 [Sus scrofa]
gi|545858849	204.9	25	10	10	51148	PREDICTED: retinoid-inducible serine carboxypeptidase [Sus scrofa]
gi|545879346	204.84	13	7	5	86474	PREDICTED: Sec23 homolog B isoform X1 [Sus scrofa]
gi|392508159	204.84	13	7	5	86474	Sec23 homolog B [Sus scrofa]
gi|342672022	204.82	14	12	12	110374	exportin-2 [Sus scrofa]
gi|350580091	204.37	33	14	14	25129	PREDICTED: proteoglycan 3 [Sus scrofa]
gi|350593466	204.11	11	13	10	148953	PREDICTED: UDP-glucose:glycoprotein glucosyltransferase 1 [Sus scrofa]
gi|350595581	203.96	33	12	12	51066	PREDICTED: eukaryotic translation initiation factor 2 subunit 3-like [Sus scrofa]
gi|346716090	203.3	49	13	13	32281	thioredoxin-like protein 1 [Sus scrofa]
gi|212549623	203.29	19	7	7	47016	endoplasmic reticulum resident protein 44 precursor [Sus scrofa]
gi|237681310	203.08	67	8	8	10416	protein S100-A8 [Sus scrofa]
gi|545826497	203.03	46	8	2	20825	PREDICTED: ras-related protein Rap-1b [Sus scrofa]
gi|350596871	203.03	46	8	2	20825	PREDICTED: ras-related protein Rap-1b-like [Sus scrofa]
gi|347300165	202.75	34	6	6	29484	proteasome subunit alpha type-4 [Sus scrofa]
gi|545869137	202.69	35	10	10	40729	PREDICTED: short-chain specific acyl-CoA dehydrogenase mitochondrial isoform X1 [Sus scrofa]
gi|545811831	202.53	12	9	9	110171	PREDICTED: LOW QUALITY PROTEIN: endoplasmic reticulum aminopeptidase 1 [Sus scrofa]
gi|632794808	202.46	26	6	6	28779	proliferating cell nuclear antigen [Sus scrofa]
gi|545839150	202.17	35	8	8	24831	PREDICTED: 60S ribosomal protein L10a isoform X7 [Sus scrofa]
gi|545839153	202.17	35	8	8	24744	PREDICTED: 60S ribosomal protein L10a isoform X8 [Sus scrofa]
gi|47522940	202.07	21	8	8	54185	dihydrolipoyl dehydrogenase mitochondrial precursor [Sus scrofa]
gi|545870745	201.77	24	9	9	41095	PREDICTED: annexin A11 isoform X3 [Sus scrofa]
gi|545870743	201.77	22	9	9	45499	PREDICTED: annexin A11 isoform X2 [Sus scrofa]
gi|194042189	201.77	18	9	9	53943	PREDICTED: annexin A11 isoform X1 [Sus scrofa]
gi|335279750	201.62	58	7	7	9631	PREDICTED: normal mucosa of esophagus-specific gene 1 protein isoform 2 [Sus scrofa]
gi|194034801	201.62	58	7	7	9631	PREDICTED: normal mucosa of esophagus-specific gene 1 protein isoform 1 [Sus scrofa]
gi|350595475	201.57	42	9	9	25899	PREDICTED: proteasome subunit alpha type-2 [Sus scrofa]
gi|297591967	201.39	70	14	14	20547	actin-related protein 2/3 complex subunit 3 [Sus scrofa]
gi|194044484	201.26	35	9	9	38273	PREDICTED: eukaryotic translation initiation factor 2 subunit 2 [Sus scrofa]
gi|47523292	201.17	44	6	6	24118	CD74 antigen [Sus scrofa]
gi|113205694	201.09	35	8	1	36984	protein phosphatase 1 catalytic subunit gamma isoform [Sus scrofa]
gi|194044822	201.07	36	9	6	30555	PREDICTED: peroxiredoxin-4 isoform X1 [Sus scrofa]
gi|545824494	201.07	35	8	8	35297	PREDICTED: NADH-cytochrome b5 reductase 3-like isoform X2 [Sus scrofa]
gi|311254975	201.07	36	8	8	34134	PREDICTED: NADH-cytochrome b5 reductase 3-like isoform X1 [Sus scrofa]
gi|350592964	201.05	30	11	11	47220	PREDICTED: PDZ and LIM domain protein 1 [Sus scrofa]
gi|297591969	200.67	49	6	6	17862	ubiquitin-conjugating enzyme E2 L3 [Sus scrofa]
gi|545869727	200.67	61	6	6	14121	PREDICTED: ubiquitin-conjugating enzyme E2 L3 isoform X2 [Sus scrofa]
gi|545869725	200.67	49	6	6	17839	PREDICTED: ubiquitin-conjugating enzyme E2 L3 isoform X1 [Sus scrofa]
gi|350586177	200.15	55	11	11	15216	PREDICTED: non-specific lipid-transfer protein-like [Sus scrofa]
gi|270289750	200.15	14	11	11	58520	non-specific lipid-transfer protein [Sus scrofa]
gi|307746897	199.56	59	11	11	24646	protein-L-isoaspartate(D-aspartate) O-methyltransferase [Sus scrofa]
gi|350583752	199.35	24	10	10	40260	PREDICTED: hsc70-interacting protein isoform 2 [Sus scrofa]
gi|350583750	199.35	23	10	10	41434	PREDICTED: hsc70-interacting protein isoform 1 [Sus scrofa]
gi|545834779	199.34	32	17	17	63136	PREDICTED: LOW QUALITY PROTEIN: tyrosine--tRNA ligase cytoplasmic [Sus scrofa]
gi|545799906	199.27	16	9	9	64328	PREDICTED: asparagine--tRNA ligase cytoplasmic isoform X2 [Sus scrofa]
gi|350578507	199.27	16	9	9	64399	PREDICTED: asparagine--tRNA ligase cytoplasmic isoform X1 [Sus scrofa]
gi|47522702	199.14	35	12	12	36539	alcohol dehydrogenase [NADP(+)] [Sus scrofa]
gi|350587377	199.13	31	9	9	25483	PREDICTED: cytosol aminopeptidase-like [Sus scrofa]
gi|545826257	199.02	31	7	7	37186	PREDICTED: dynactin subunit 2-like partial [Sus scrofa]
gi|545891932	199.02	24	7	7	49627	PREDICTED: dynactin subunit 2 [Sus scrofa]
gi|311258794	198.99	26	9	9	53110	PREDICTED: sphingomyelin phosphodiesterase acid-like 3B [Sus scrofa]
gi|147903958	198.96	74	8	8	11100	cystatin-B [Sus scrofa]
gi|311267693	198.9	17	10	10	80791	PREDICTED: eosinophil peroxidase [Sus scrofa]
gi|545882676	198.75	8	19	17	277324	PREDICTED: filamin-C isoformX3 [Sus scrofa]
gi|545882673	198.75	8	19	17	279884	PREDICTED: filamin-C isoformX4 [Sus scrofa]
gi|311275459	198.02	8	19	17	287301	PREDICTED: filamin-C isoformX2 [Sus scrofa]
gi|545882668	198.02	8	19	17	289554	PREDICTED: filamin-C isoform X6 [Sus scrofa]
gi|311275457	198.02	8	19	17	290411	PREDICTED: filamin-C isoformX1 [Sus scrofa]
gi|545882663	198.02	8	19	17	292663	PREDICTED: filamin-C isoform X5 [Sus scrofa]
gi|335304552	198.39	15	9	9	73582	PREDICTED: acetyl-coenzyme A synthetase 2-like mitochondrial isoform X1 [Sus scrofa]
gi|545829295	198.25	17	12	12	114847	PREDICTED: alanine--tRNA ligase cytoplasmic isoform X1 [Sus scrofa]
gi|545829297	196.73	16	11	11	105806	PREDICTED: alanine--tRNA ligase cytoplasmic isoform X2 [Sus scrofa]
gi|350582111	197.58	11	9	9	137912	PREDICTED: LOW QUALITY PROTEIN: eukaryotic translation initiation factor 5B [Sus scrofa]
gi|347300387	197.52	51	10	9	21365	60S ribosomal protein L17 [Sus scrofa]
gi|311270662	197.51	59	7	7	20972	PREDICTED: phosphatidylethanolamine-binding protein 1 [Sus scrofa]
gi|113205762	197.08	24	10	10	62948	granulins precursor [Sus scrofa]
gi|335287916	196.96	11	9	9	115442	PREDICTED: integrin alpha-5 isoform 1 [Sus scrofa]
gi|298104120	196.96	49	6	6	13724	V-type proton ATPase subunit G 1 [Sus scrofa]
gi|350593792	196.92	23	9	9	60777	PREDICTED: nucleolar protein 58 [Sus scrofa]
gi|545804271	196.84	52	10	9	23897	PREDICTED: ras-related protein Rab-14 isoform X1 [Sus scrofa]
gi|72535182	196.84	52	10	9	23927	ras-related protein Rab-14 [Sus scrofa]
gi|346986249	196.77	36	6	6	26330	proteasome subunit beta type-1 [Sus scrofa]
gi|335280279	196.76	37	12	12	45855	PREDICTED: 26S protease regulatory subunit 10B [Sus scrofa]
gi|545804512	196.7	64	9	9	17819	PREDICTED: 60S ribosomal protein L12 [Sus scrofa]
gi|545817871	196.58	20	15	15	111768	PREDICTED: echinoderm microtubule associated protein like 4 isoform X2 [Sus scrofa]
gi|545817874	196.58	20	15	15	110507	PREDICTED: echinoderm microtubule associated protein like 4 isoform X3 [Sus scrofa]
gi|545817877	196.58	20	15	15	110364	PREDICTED: echinoderm microtubule associated protein like 4 isoform X1 [Sus scrofa]
gi|545858581	196.31	50	11	11	29884	PREDICTED: prohibitin isoform X2 [Sus scrofa]
gi|350590415	196.31	50	11	11	29884	PREDICTED: prohibitin isoform X1 [Sus scrofa]
gi|545880072	196.14	27	10	8	57966	PREDICTED: tyrosine-protein kinase HCK [Sus scrofa]
gi|335288415	196.13	35	9	9	38502	PREDICTED: serine-threonine kinase receptor-associated protein [Sus scrofa]
gi|350276172	196.03	45	10	10	34853	leucine-rich repeat-containing protein 59 [Sus scrofa]
gi|305855130	195.92	13	11	11	140236	valyl-tRNA synthetase [Sus scrofa]
gi|166796059	195.91	38	9	9	35499	aminoacyl tRNA synthase complex-interacting multifunctional protein 1 [Sus scrofa]
gi|662236751	195.58	20	9	9	66821	apoptosis-inducing factor mitochondrion-associated 1 [Sus scrofa]
gi|311276943	195.58	20	9	9	66119	PREDICTED: apoptosis-inducing factor 1 mitochondrial isoformX2 [Sus scrofa]
gi|194018720	195.52	36	4	4	14865	60S ribosomal protein L23 [Sus scrofa]
gi|335280483	195.27	9	13	12	238579	PREDICTED: LOW QUALITY PROTEIN: dedicator of cytokinesis protein 8 isoform 2 [Sus scrofa]
gi|545847377	195.19	7	12	12	235243	PREDICTED: nuclear mitotic apparatus protein 1 isoform X3 [Sus scrofa]
gi|545847373	195.19	7	12	12	235243	PREDICTED: nuclear mitotic apparatus protein 1 isoform X1 [Sus scrofa]
gi|545847375	195.19	7	12	12	235243	PREDICTED: nuclear mitotic apparatus protein 1 isoform X2 [Sus scrofa]
gi|545870537	195.19	14	10	10	123816	PREDICTED: vinculin isoform X1 [Sus scrofa]
gi|47522618	195.19	15	10	10	116876	vinculin [Sus scrofa]
gi|545870539	195.19	15	10	10	116748	PREDICTED: vinculin isoform X2 [Sus scrofa]
gi|545841962	195.05	34	10	10	36108	PREDICTED: eukaryotic translation initiation factor 2 subunit 1 isoform X2 [Sus scrofa]
gi|194038445	195.05	34	10	10	36108	PREDICTED: eukaryotic translation initiation factor 2 subunit 1 isoformX1 [Sus scrofa]
gi|48374063	194.93	14	11	2	53629	desmin [Sus scrofa]
gi|350595384	194.83	23	14	14	83260	PREDICTED: glycine--tRNA ligase isoform X1 [Sus scrofa]
gi|545883378	194.83	28	14	14	69778	PREDICTED: glycine--tRNA ligase isoform X2 [Sus scrofa]
gi|47522916	194.82	46	11	11	27419	glutathione S-transferase omega-1 [Sus scrofa]
gi|343791025	194.75	18	9	9	55665	lysosomal protective protein precursor [Sus scrofa]
gi|545863874	194.57	31	9	8	23642	PREDICTED: ras-related protein Rab-7a-like [Sus scrofa]
gi|311267438	194.57	26	7	6	23466	PREDICTED: 60S ribosomal protein L19 [Sus scrofa]
gi|545831230	194.38	13	10	4	107979	PREDICTED: LOW QUALITY PROTEIN: rho guanine nucleotide exchange factor 1 [Sus scrofa]
gi|348605266	194.28	54	10	10	17222	ribosomal protein S13 [Sus scrofa]
gi|545825200	194.16	40	10	7	38580	PREDICTED: poly(rC) binding protein 2 isoform X19 [Sus scrofa]
gi|545825197	194.16	41	10	7	37944	PREDICTED: poly(rC) binding protein 2 isoform X18 [Sus scrofa]
gi|545825174	194.16	32	10	7	47605	PREDICTED: poly(rC) binding protein 2 isoform X7 [Sus scrofa]
gi|545825192	194.16	41	10	7	38222	PREDICTED: poly(rC) binding protein 2 isoform X16 [Sus scrofa]
gi|545825194	194.16	41	10	7	38151	PREDICTED: poly(rC) binding protein 2 isoform X17 [Sus scrofa]
gi|545825178	194.16	32	10	7	47176	PREDICTED: poly(rC) binding protein 2 isoform X9 [Sus scrofa]
gi|335291374	194.06	44	12	12	43065	PREDICTED: plasminogen activator inhibitor 1 RNA-binding protein isoform X4 [Sus scrofa]
gi|545825732	193.94	16	6	6	25840	PREDICTED: CD63 antigen [Sus scrofa]
gi|335282252	193.85	16	11	11	125116	PREDICTED: minor histocompatibility protein HA-1 isoform X1 [Sus scrofa]
gi|335293678	193.72	19	8	7	50745	PREDICTED: ras GTPase-activating protein-binding protein 2 isoformX1 [Sus scrofa]
gi|335293682	193.72	18	8	7	54049	PREDICTED: ras GTPase-activating protein-binding protein 2 isoformX3 [Sus scrofa]
gi|545845431	193.72	18	8	7	54049	PREDICTED: ras GTPase-activating protein-binding protein 2 isoform X6 [Sus scrofa]
gi|545845429	193.72	18	8	7	54049	PREDICTED: ras GTPase-activating protein-binding protein 2 isoform X5 [Sus scrofa]
gi|545845426	193.72	18	8	7	54049	PREDICTED: ras GTPase-activating protein-binding protein 2 isoform X4 [Sus scrofa]
gi|545845433	193.72	18	8	7	54049	PREDICTED: ras GTPase-activating protein-binding protein 2 isoform X7 [Sus scrofa]
gi|335293680	193.72	18	8	7	54049	PREDICTED: ras GTPase-activating protein-binding protein 2 isoformX2 [Sus scrofa]
gi|311255662	193.61	15	9	9	122491	PREDICTED: extended synaptotagmin-1 isoform 1 [Sus scrofa]
gi|311255664	193.61	15	9	9	123645	PREDICTED: extended synaptotagmin-1 isoform 2 [Sus scrofa]
gi|47523888	193.51	47	15	6	32910	ADP/ATP translocase 3 [Sus scrofa]
gi|47522778	193.42	9	7	7	119871	scavenger receptor cysteine-rich type 1 protein M130 precursor [Sus scrofa]
gi|295444972	193.4	23	7	7	49012	alpha-galactosidase A [Sus scrofa]
gi|346986351	193.4	28	8	8	39273	pyruvate dehydrogenase E1 component subunit beta mitochondrial [Sus scrofa]
gi|545834084	193.17	50	9	8	21259	PREDICTED: cell division control protein 42 homolog isoform X1 [Sus scrofa]
gi|545830235	192.99	14	13	1	38773	PREDICTED: glyceraldehyde-3-phosphate dehydrogenase testis-specific [Sus scrofa]
gi|47523086	192.9	44	8	8	17324	peroxiredoxin-5 mitochondrial [Sus scrofa]
gi|356582293	192.66	19	12	12	90973	DEAH (Asp-Glu-Ala-His) box polypeptide 15 [Sus scrofa]
gi|178056474	192.64	19	6	6	45347	lysosomal acid lipase/cholesteryl ester hydrolase precursor [Sus scrofa]
gi|545871130	192.64	19	6	6	45313	PREDICTED: lysosomal acid lipase/cholesteryl ester hydrolase isoform X1 [Sus scrofa]
gi|223950645	192.59	32	7	7	16695	allograft inflammatory factor 1 [Sus scrofa]
gi|194036463	192.46	46	8	2	20987	PREDICTED: ras-related protein Rap-1A isoform 1 [Sus scrofa]
gi|335287176	192.46	46	8	2	20987	PREDICTED: ras-related protein Rap-1A isoform 2 [Sus scrofa]
gi|264681454	192.18	21	7	7	43691	S-adenosylmethionine synthase isoform type-2 [Sus scrofa]
gi|545848861	192.12	27	12	1	29547	PREDICTED: histone H2A.x-like isoform X1 [Sus scrofa]
gi|311253273	192.01	28	9	9	35442	PREDICTED: cytochrome c1 heme protein mitochondrial-like [Sus scrofa]
gi|335288453	191.95	17	6	1	32695	PREDICTED: Y-box-binding protein 3 isoformX2 [Sus scrofa]
gi|350582274	191.93	35	11	11	37337	PREDICTED: N-acetyl-D-glucosamine kinase isoform X1 [Sus scrofa]
gi|545816957	190.19	35	10	10	31966	PREDICTED: N-acetyl-D-glucosamine kinase isoform X2 [Sus scrofa]
gi|545816960	190.19	35	10	10	31966	PREDICTED: N-acetyl-D-glucosamine kinase isoform X3 [Sus scrofa]
gi|545816963	190.19	35	10	10	31966	PREDICTED: N-acetyl-D-glucosamine kinase isoform X4 [Sus scrofa]
gi|545836442	191.88	71	8	8	10671	PREDICTED: cytochrome b-c1 complex subunit 6 mitochondrial-like [Sus scrofa]
gi|178057125	191.85	38	7	7	33791	cathepsin Z precursor [Sus scrofa]
gi|83921637	191.83	15	7	7	79110	matrix metalloproteinase-9 precursor [Sus scrofa]
gi|178056623	191.42	30	6	2	27053	vesicle-associated membrane protein-associated protein B [Sus scrofa]
gi|545803550	191.18	27	7	7	38645	PREDICTED: stomatin-like protein 2 mitochondrial [Sus scrofa]
gi|343780941	190.75	27	8	8	33388	prohibitin 2 [Sus scrofa]
gi|350583728	190.53	32	11	11	55589	PREDICTED: protein kinase C and casein kinase substrate in neurons protein 2 [Sus scrofa]
gi|545865526	190.38	39	10	8	50440	PREDICTED: serine/threonine-protein kinase PAK 2 partial [Sus scrofa]
gi|392513700	190.32	15	11	11	98236	vav 1 guanine nucleotide exchange factor [Sus scrofa]
gi|47523672	190.29	25	8	4	40246	2'-5'-oligoadenylate synthase 1 [Sus scrofa]
gi|545872265	190.2	34	7	7	26599	PREDICTED: thioredoxin-dependent peroxide reductase mitochondrial isoform X1 [Sus scrofa]
gi|347300323	190.2	32	7	7	28471	thioredoxin-dependent peroxide reductase mitochondrial [Sus scrofa]
gi|298104080	189.99	70	8	7	12784	ribosomal protein L30 [Sus scrofa]
gi|350595557	189.88	34	11	11	40257	PREDICTED: pyruvate dehydrogenase E1 component subunit alpha somatic form mitochondrial isoform 2 [Sus scrofa]
gi|350595555	189.88	32	11	11	43365	PREDICTED: pyruvate dehydrogenase E1 component subunit alpha somatic form mitochondrial isoform 1 [Sus scrofa]
gi|545895140	189.63	42	4	4	11967	PREDICTED: filamin-A partial [Sus scrofa]
gi|545804521	189.61	9	7	7	97035	PREDICTED: niban-like protein 1 [Sus scrofa]
gi|350582222	189.32	12	10	9	141258	PREDICTED: LOW QUALITY PROTEIN: dynactin subunit 1 [Sus scrofa]
gi|545816595	189.26	21	6	6	36101	PREDICTED: succinyl-CoA ligase [ADP/GDP-forming] subunit alpha mitochondrial isoform X1 [Sus scrofa]
gi|545834768	189.14	21	8	4	47585	PREDICTED: histone-binding protein RBBP4 isoform X2 [Sus scrofa]
gi|545834766	189.14	21	8	4	47656	PREDICTED: histone-binding protein RBBP4 isoform X1 [Sus scrofa]
gi|349585085	188.92	44	8	2	24488	RAB11B member RAS oncogene family [Sus scrofa]
gi|545867564	188.87	26	7	7	42613	PREDICTED: putative protein TPRXL-like isoform 1 partial [Sus scrofa]
gi|545847558	188.77	20	7	7	31422	PREDICTED: signal peptidase complex subunit 2 [Sus scrofa]
gi|164664444	188.74	38	14	14	41723	alpha-2-macroglobulin receptor-associated protein precursor [Sus scrofa]
gi|350276134	188.59	19	10	10	80689	LETM1 and EF-hand domain-containing protein 1 mitochondrial [Sus scrofa]
gi|545843644	188.59	20	10	10	78272	PREDICTED: LETM1 and EF-hand domain-containing protein 1 mitochondrial isoform X1 [Sus scrofa]
gi|343887360	188.19	40	8	8	27867	proteasome (prosome macropain) subunit alpha type [Sus scrofa]
gi|350583977	187.94	19	14	10	65249	PREDICTED: keratin type II cytoskeletal 1 [Sus scrofa]
gi|545894793	187.92	45	5	5	17315	PREDICTED: vesicle-associated membrane protein 3-like [Sus scrofa]
gi|545831909	187.63	44	8	8	18612	PREDICTED: 60S ribosomal protein L18-like [Sus scrofa]
gi|545831854	187.63	38	8	8	21535	PREDICTED: 60S ribosomal protein L18 isoform X1 [Sus scrofa]
gi|545861063	187.2	33	7	7	24146	PREDICTED: 60S ribosomal protein L15-like isoform X2 [Sus scrofa]
gi|346227216	187.2	33	7	7	24146	ribosomal protein L15 [Sus scrofa]
gi|545861066	187.2	33	7	7	24146	PREDICTED: 60S ribosomal protein L15-like isoform X3 [Sus scrofa]
gi|335298742	187.2	33	7	7	24146	PREDICTED: 60S ribosomal protein L15-like isoformX1 [Sus scrofa]
gi|194043605	187.13	34	8	8	24423	PREDICTED: GTP-binding nuclear protein Ran [Sus scrofa]
gi|346986466	187.04	34	5	5	29053	proteasome (prosome macropain) subunit beta type 4 [Sus scrofa]
gi|545890524	186.6	35	7	7	27025	PREDICTED: malate dehydrogenase cytoplasmic-like isoform X2 [Sus scrofa]
gi|350596594	186.6	30	7	7	31827	PREDICTED: malate dehydrogenase cytoplasmic-like isoform X1 [Sus scrofa]
gi|47523114	186.6	26	7	7	36454	malate dehydrogenase cytoplasmic [Sus scrofa]
gi|545856340	186.55	19	11	11	81433	PREDICTED: E3 ubiquitin-protein ligase RNF213 [Sus scrofa]
gi|335308671	186.26	42	9	9	17695	PREDICTED: 60S ribosomal protein L23a-like [Sus scrofa]
gi|311267953	186.26	42	9	9	17695	PREDICTED: 60S ribosomal protein L23a-like [Sus scrofa]
gi|343790897	186.13	27	5	5	26613	eukaryotic translation initiation factor [Sus scrofa]
gi|385137156	185.96	11	11	10	156808	kinectin 1 (kinesin receptor) [Sus scrofa]
gi|47523214	185.95	29	9	9	41864	radical S-adenosyl methionine domain-containing protein 2 [Sus scrofa]
gi|311245732	185.89	24	7	6	28681	PREDICTED: 40S ribosomal protein S6 isoform X1 [Sus scrofa]
gi|545834973	185.73	14	9	2	67957	PREDICTED: polyadenylate-binding protein 4 isoform X7 [Sus scrofa]
gi|545834971	185.73	14	9	2	69535	PREDICTED: polyadenylate-binding protein 4 isoform X6 [Sus scrofa]
gi|545834968	185.73	13	9	2	71653	PREDICTED: polyadenylate-binding protein 4 isoform X5 [Sus scrofa]
gi|335286396	185.62	49	6	6	12473	PREDICTED: transcription elongation factor B polypeptide 1 isoform 1 [Sus scrofa]
gi|335286394	185.62	49	6	6	12473	PREDICTED: transcription elongation factor B polypeptide 1 isoform 2 [Sus scrofa]
gi|350583566	185.07	21	8	8	58636	PREDICTED: serine--tRNA ligase cytoplasmic [Sus scrofa]
gi|545864956	184.82	18	7	7	49389	PREDICTED: adaptor-related protein complex 2 mu 1 subunit isoform X1 [Sus scrofa]
gi|213021241	184.81	38	9	1	27446	proteasome subunit alpha type-6 [Sus scrofa]
gi|545841115	184.81	41	9	1	25619	PREDICTED: proteasome subunit alpha type-6 isoform X1 [Sus scrofa]
gi|342349344	184.6	18	11	11	103379	protein Niban-like [Sus scrofa]
gi|545820787	184.59	11	5	5	66996	PREDICTED: protein LYRIC isoform X1 [Sus scrofa]
gi|545820790	184.59	12	5	5	60394	PREDICTED: protein LYRIC isoform X2 [Sus scrofa]
gi|48374077	184.56	23	6	6	35126	sodium/potassium-transporting ATPase subunit beta-1 [Sus scrofa]
gi|269914120	184.12	44	7	7	16484	lysozyme C-3 precursor [Sus scrofa]
gi|545838059	184.06	24	5	1	39083	PREDICTED: LOW QUALITY PROTEIN: BOLA class I histocompatibility antigen alpha chain BL3-7 [Sus scrofa]
gi|47523784	184.03	62	8	8	14515	40S ribosomal protein S12 [Sus scrofa]
gi|346716331	183.8	39	7	4	23467	ras-related protein Rab-5C [Sus scrofa]
gi|545884308	183.66	26	10	10	50095	PREDICTED: LOW QUALITY PROTEIN: acyl-coenzyme A thioesterase 9 mitochondrial [Sus scrofa]
gi|350592835	183.26	12	9	9	118315	PREDICTED: protein transport protein Sec24C isoform 2 [Sus scrofa]
gi|545893894	183.06	17	6	6	41967	PREDICTED: beta-galactosidase-like partial [Sus scrofa]
gi|113205778	183.05	12	9	9	80666	antigen peptide transporter 1 [Sus scrofa]
gi|350586535	183.05	12	9	9	79610	PREDICTED: antigen peptide transporter 1 isoformX1 [Sus scrofa]
gi|545838840	183.05	12	9	9	80604	PREDICTED: antigen peptide transporter 1 isoform X2 [Sus scrofa]
gi|297632435	183.04	26	5	5	38249	secretory carrier membrane protein 3 [Sus scrofa]
gi|350581241	182.77	14	11	11	137259	PREDICTED: leucine--tRNA ligase cytoplasmic [Sus scrofa]
gi|545834426	182.62	51	12	11	9456	PREDICTED: non-histone chromosomal protein HMG-17 isoform X1 [Sus scrofa]
gi|346421370	182.62	51	12	11	9379	non-histone chromosomal protein HMG-17 [Sus scrofa]
gi|545891410	182.47	43	6	5	14203	PREDICTED: serine/arginine-rich splicing factor 3-like isoform X2 [Sus scrofa]
gi|545891407	182.47	43	6	5	14203	PREDICTED: serine/arginine-rich splicing factor 3-like isoform X1 [Sus scrofa]
gi|350586583	182.47	32	6	5	19330	PREDICTED: serine/arginine-rich splicing factor 3-like [Sus scrofa]
gi|311253799	182.41	30	6	4	23519	PREDICTED: ras-related protein Rab-2A [Sus scrofa]
gi|545877091	182.3	17	9	9	80183	PREDICTED: disabled homolog 2 isoform X3 [Sus scrofa]
gi|350594246	182.3	17	9	9	82375	PREDICTED: disabled homolog 2 isoform X1 [Sus scrofa]
gi|545877088	182.3	17	9	9	82375	PREDICTED: disabled homolog 2 isoform X2 [Sus scrofa]
gi|340007402	182.28	38	8	6	22541	RAB10 member RAS oncogene family [Sus scrofa]
gi|350584145	182.22	26	5	5	23384	PREDICTED: nascent polypeptide-associated complex subunit alpha isoformX1 [Sus scrofa]
gi|545826045	182.22	26	5	5	23384	PREDICTED: nascent polypeptide-associated complex subunit alpha isoform X2 [Sus scrofa]
gi|545826048	182.22	26	5	5	23384	PREDICTED: nascent polypeptide-associated complex subunit alpha isoform X3 [Sus scrofa]
gi|545829078	182.2	33	8	8	19641	PREDICTED: cytochrome c oxidase subunit 4 isoform 1 mitochondrial-like isoform X1 [Sus scrofa]
gi|545829080	182.2	33	8	8	19641	PREDICTED: cytochrome c oxidase subunit 4 isoform 1 mitochondrial-like isoform X2 [Sus scrofa]
gi|311267074	182.12	18	11	10	109478	PREDICTED: 116 kDa U5 small nuclear ribonucleoprotein component isoform 1 [Sus scrofa]
gi|47523046	182.11	78	8	8	9896	acyl-CoA-binding protein [Sus scrofa]
gi|350578570	181.65	13	11	6	127286	PREDICTED: unconventional myosin-Ie [Sus scrofa]
gi|545808992	181.54	27	10	2	58441	PREDICTED: ATP-dependent RNA helicase DDX39A isoform X2 [Sus scrofa]
gi|545809000	181.54	32	10	2	49089	PREDICTED: ATP-dependent RNA helicase DDX39A isoform X5 [Sus scrofa]
gi|545808998	181.54	32	10	2	49089	PREDICTED: ATP-dependent RNA helicase DDX39A isoform X4 [Sus scrofa]
gi|545808996	181.54	31	10	2	49590	PREDICTED: ATP-dependent RNA helicase DDX39A isoform X3 [Sus scrofa]
gi|545808994	181.54	29	10	2	54345	PREDICTED: ATP-dependent RNA helicase DDX39A isoformX1 [Sus scrofa]
gi|51889718	181.42	5	5	2	175283	dual oxidase 2 precursor [Sus scrofa]
gi|47522714	181.37	60	12	12	17719	40S ribosomal protein S18 [Sus scrofa]
gi|545840219	181.28	27	8	8	41285	PREDICTED: isocitrate dehydrogenase [NAD] subunit alpha mitochondrial isoform X2 [Sus scrofa]
gi|335292262	181.28	28	8	8	39632	PREDICTED: isocitrate dehydrogenase [NAD] subunit alpha mitochondrial isoform X1 [Sus scrofa]
gi|545831956	181.24	22	8	8	52237	PREDICTED: U1 small nuclear ribonucleoprotein 70 kDa isoform X2 [Sus scrofa]
gi|545831953	181.24	22	8	8	52237	PREDICTED: U1 small nuclear ribonucleoprotein 70 kDa isoform X1 [Sus scrofa]
gi|350584209	180.99	16	13	13	112456	PREDICTED: ubiquitin carboxyl-terminal hydrolase 15 isoform 2 [Sus scrofa]
gi|350577999	180.85	38	9	4	27276	PREDICTED: ezrin-like [Sus scrofa]
gi|345441801	180.63	9	5	3	79858	TNF receptor-associated protein 1 [Sus scrofa]
gi|343478291	180.59	32	6	6	21863	ribosomal protein L9 [Sus scrofa]
gi|545803799	180.35	18	5	3	35204	PREDICTED: acidic leucine-rich nuclear phosphoprotein 32 family member B [Sus scrofa]
gi|545827028	180.27	15	7	7	49302	PREDICTED: branched-chain-amino-acid aminotransferase cytosolic [Sus scrofa]
gi|346421419	179.85	19	9	9	54015	lysosome membrane protein 2 precursor [Sus scrofa]
gi|545808929	179.47	19	7	7	68563	PREDICTED: ilvB (bacterial acetolactate synthase)-like isoform X2 [Sus scrofa]
gi|335282824	179.47	19	7	7	67773	PREDICTED: ilvB (bacterial acetolactate synthase)-like isoform X1 [Sus scrofa]
gi|545808932	179.47	19	7	7	67773	PREDICTED: ilvB (bacterial acetolactate synthase)-like isoform X3 [Sus scrofa]
gi|311248566	179.35	23	12	12	66483	PREDICTED: syntaxin-binding protein 2 isoform X1 [Sus scrofa]
gi|545810010	179.35	23	12	12	66169	PREDICTED: syntaxin-binding protein 2 isoform X3 [Sus scrofa]
gi|545810005	178.9	22	12	12	70653	PREDICTED: syntaxin-binding protein 2 isoform X2 [Sus scrofa]
gi|311250082	179.35	29	7	7	32105	PREDICTED: isochorismatase domain-containing protein 1 [Sus scrofa]
gi|311246039	179.2	56	5	5	17225	PREDICTED: golgi-associated plant pathogenesis-related protein 1 [Sus scrofa]
gi|74024903	178.97	51	11	11	24555	hypoxanthine-guanine phosphoribosyltransferase [Sus scrofa]
gi|350589746	178.97	48	9	9	18565	PREDICTED: 60S ribosomal protein L21 isoformX4 [Sus scrofa]
gi|350589744	178.97	48	9	9	18565	PREDICTED: 60S ribosomal protein L21 isoformX3 [Sus scrofa]
gi|350589742	178.97	48	9	9	18565	PREDICTED: 60S ribosomal protein L21 isoformX2 [Sus scrofa]
gi|545854324	178.97	48	9	9	18565	PREDICTED: 60S ribosomal protein L21 isoform X5 [Sus scrofa]
gi|350589740	178.97	48	9	9	18565	PREDICTED: 60S ribosomal protein L21 isoformX1 [Sus scrofa]
gi|545866783	178.8	48	7	7	16567	PREDICTED: 1 4-alpha-glucan-branching enzyme-like partial [Sus scrofa]
gi|343403779	178.67	48	13	13	24306	ribosomal protein L13 [Sus scrofa]
gi|335284315	178.4	14	8	5	52663	PREDICTED: RNA-binding protein FUS isoformX2 [Sus scrofa]
gi|545814029	178.4	14	8	5	52523	PREDICTED: RNA-binding protein FUS isoform X4 [Sus scrofa]
gi|565671693	178.4	14	8	5	52523	fused in sarcoma [Sus scrofa]
gi|545814034	178.4	14	8	5	52592	PREDICTED: RNA-binding protein FUS isoform X5 [Sus scrofa]
gi|335284313	178.4	14	8	5	52352	PREDICTED: RNA-binding protein FUS isoformX1 [Sus scrofa]
gi|545873280	178.14	31	7	6	16633	PREDICTED: activated RNA polymerase II transcriptional coactivator p15-like [Sus scrofa]
gi|545893188	178.05	16	5	1	39679	PREDICTED: mitogen-activated protein kinase 3 partial [Sus scrofa]
gi|347300273	177.88	5	7	7	273355	cation-independent mannose-6-phosphate receptor precursor [Sus scrofa]
gi|545893219	177.73	16	8	4	66377	PREDICTED: heterogeneous nuclear ribonucleoprotein R [Sus scrofa]
gi|545841117	177.71	45	9	1	25246	PREDICTED: proteasome subunit alpha type-6 isoform X2 [Sus scrofa]
gi|545817010	177.19	19	10	10	78742	PREDICTED: glucosamine--fructose-6-phosphate aminotransferase [isomerizing] 1 isoform X1 [Sus scrofa]
gi|545827312	177.12	17	6	1	38810	PREDICTED: Y-box-binding protein 3 isoform X3 [Sus scrofa]
gi|311256155	177.12	17	6	1	40649	PREDICTED: Y-box-binding protein 3 isoformX1 [Sus scrofa]
gi|113205704	177.04	29	8	8	28951	proteasome subunit beta type-10 [Sus scrofa]
gi|311252239	176.93	14	7	7	67207	PREDICTED: all-trans-retinol 13 14-reductase [Sus scrofa]
gi|342349330	176.89	14	8	5	82773	ribosomal protein S6 kinase 90kDa polypeptide 1 [Sus scrofa]
gi|47523680	176.59	71	9	9	10932	10 kDa heat shock protein mitochondrial [Sus scrofa]
gi|545888104	176.27	60	8	3	16814	PREDICTED: glia maturation factor beta isoform X1 [Sus scrofa]
gi|545806154	176.19	9	5	5	81342	PREDICTED: dipeptidyl peptidase 3-like isoform X8 [Sus scrofa]
gi|350579921	176.19	9	5	5	82738	PREDICTED: dipeptidyl peptidase 3-like isoformX1 [Sus scrofa]
gi|545806063	176.19	9	5	5	82738	PREDICTED: dipeptidyl peptidase 3-like isoform X6 [Sus scrofa]
gi|545806057	176.19	9	5	5	82738	PREDICTED: dipeptidyl peptidase 3-like isoform X4 [Sus scrofa]
gi|545806060	176.19	9	5	5	82738	PREDICTED: dipeptidyl peptidase 3-like isoform X5 [Sus scrofa]
gi|545806149	176.19	8	5	5	83411	PREDICTED: dipeptidyl peptidase 3-like isoform X6 [Sus scrofa]
gi|545806146	176.19	8	5	5	83411	PREDICTED: dipeptidyl peptidase 3-like isoform X5 [Sus scrofa]
gi|545806143	176.19	8	5	5	83411	PREDICTED: dipeptidyl peptidase 3-like isoform X4 [Sus scrofa]
gi|545806151	176.19	8	5	5	83411	PREDICTED: dipeptidyl peptidase 3-like isoform X7 [Sus scrofa]
gi|545806054	176.19	8	5	5	84552	PREDICTED: dipeptidyl peptidase 3-like isoform X3 [Sus scrofa]
gi|545806141	176.19	8	5	5	84623	PREDICTED: dipeptidyl peptidase 3-like isoform X3 [Sus scrofa]
gi|545806051	176.19	8	5	5	84623	PREDICTED: dipeptidyl peptidase 3-like isoform X2 [Sus scrofa]
gi|545806138	176.19	8	5	5	85225	PREDICTED: dipeptidyl peptidase 3-like isoform X2 [Sus scrofa]
gi|545806135	176.19	8	5	5	85296	PREDICTED: dipeptidyl peptidase 3-like isoform X1 [Sus scrofa]
gi|343962638	176.19	26	7	7	27735	CD48 molecule precursor [Sus scrofa]
gi|350539577	176.15	13	10	10	97413	coatomer subunit gamma-2 [Sus scrofa]
gi|545840801	176.1	63	12	11	16748	PREDICTED: cytochrome c oxidase subunit 5A mitochondrial-like [Sus scrofa]
gi|346716158	176.03	15	7	7	66161	nucleolar protein 56 [Sus scrofa]
gi|545894415	176.03	15	7	7	65851	PREDICTED: nucleolar protein 56-like [Sus scrofa]
gi|350585268	175.82	52	10	6	16060	PREDICTED: 40S ribosomal protein S19 isoform X2 [Sus scrofa]
gi|350585266	175.82	52	10	6	16060	PREDICTED: 40S ribosomal protein S19 isoformX1 [Sus scrofa]
gi|350595262	175.69	25	7	7	37086	PREDICTED: calumenin isoform X3 [Sus scrofa]
gi|350584406	175.68	12	5	4	59643	PREDICTED: solute carrier family 2 facilitated glucose transporter member 3 [Sus scrofa]
gi|47522792	175.51	31	10	9	45626	26S protease regulatory subunit 8 [Sus scrofa]
gi|545857168	175.51	31	10	9	45625	PREDICTED: 26S protease regulatory subunit 8 isoform X1 [Sus scrofa]
gi|194041608	175.38	23	7	7	36955	PREDICTED: mitotic checkpoint protein BUB3 isoformX2 [Sus scrofa]
gi|545872531	175.38	23	7	7	37155	PREDICTED: mitotic checkpoint protein BUB3 isoform X3 [Sus scrofa]
gi|545872534	175.38	23	7	7	37155	PREDICTED: mitotic checkpoint protein BUB3 isoform X4 [Sus scrofa]
gi|545820414	175.34	24	8	8	37144	PREDICTED: eukaryotic translation initiation factor 3 subunit H isoform X2 [Sus scrofa]
gi|335286179	175.34	23	8	8	39912	PREDICTED: eukaryotic translation initiation factor 3 subunit H isoformX1 [Sus scrofa]
gi|545841022	175.27	11	6	4	86185	PREDICTED: protein transport protein Sec23A isoform X1 [Sus scrofa]
gi|545841025	175.27	11	6	4	86185	PREDICTED: protein transport protein Sec23A isoform X2 [Sus scrofa]
gi|311249251	175.27	33	5	5	27535	PREDICTED: 6-phosphogluconolactonase isoform X1 [Sus scrofa]
gi|350591336	175.01	33	9	8	39578	PREDICTED: succinyl-CoA ligase [GDP-forming] subunit beta mitochondrial isoform 1 [Sus scrofa]
gi|545823671	174.55	14	11	11	112116	PREDICTED: putative helicase MOV-10 isoform X2 [Sus scrofa]
gi|545823669	174.55	14	11	11	113323	PREDICTED: putative helicase MOV-10 isoform X1 [Sus scrofa]
gi|545886968	174.46	22	8	8	42275	PREDICTED: heterogeneous nuclear ribonucleoprotein G isoform X2 [Sus scrofa]
gi|346716298	174.46	22	8	8	42275	heterogeneous nuclear ribonucleoprotein G [Sus scrofa]
gi|545886965	174.46	22	8	8	42275	PREDICTED: heterogeneous nuclear ribonucleoprotein G isoform X1 [Sus scrofa]
gi|545827360	174.28	22	4	4	30860	PREDICTED: cation-dependent mannose-6-phosphate receptor isoform X3 [Sus scrofa]
gi|545827358	174.28	22	4	4	30860	PREDICTED: cation-dependent mannose-6-phosphate receptor isoform X2 [Sus scrofa]
gi|194037852	174.28	22	4	4	30860	PREDICTED: cation-dependent mannose-6-phosphate receptor isoformX1 [Sus scrofa]
gi|222136592	173.63	40	7	7	23008	proteasome subunit beta type-3 [Sus scrofa]
gi|335287593	173.5	42	8	4	21424	PREDICTED: ras-related C3 botulinum toxin substrate 2 [Sus scrofa]
gi|545881387	173.35	23	5	1	28043	PREDICTED: vesicle-associated membrane protein-associated protein B isoform X1 [Sus scrofa]
gi|350590196	173.15	20	8	8	50699	PREDICTED: 26S proteasome non-ATPase regulatory subunit 12 isoformX2 [Sus scrofa]
gi|350590194	173.15	19	8	8	53025	PREDICTED: 26S proteasome non-ATPase regulatory subunit 12 isoform X3 [Sus scrofa]
gi|335282050	173.04	19	9	9	78286	PREDICTED: caprin-1 isoformX1 [Sus scrofa]
gi|545808025	173.04	19	9	9	78256	PREDICTED: caprin-1 isoform X2 [Sus scrofa]
gi|350592614	173.04	12	8	8	88772	PREDICTED: splicing factor 3A subunit 1 isoform 1 [Sus scrofa]
gi|335299483	172.63	7	8	8	205071	PREDICTED: nuclear pore membrane glycoprotein 210 isoform X1 [Sus scrofa]
gi|545863813	172.63	7	8	8	204230	PREDICTED: nuclear pore membrane glycoprotein 210 isoform X2 [Sus scrofa]
gi|194042094	172.47	18	9	9	71400	PREDICTED: shootin-1 isoformX1 [Sus scrofa]
gi|343780936	172.17	28	7	7	36926	heterogeneous nuclear ribonucleoprotein H3 [Sus scrofa]
gi|311260174	172.13	21	6	6	30685	PREDICTED: proteasome subunit beta type-8 [Sus scrofa]
gi|55742638	172.04	15	7	7	58431	intercellular adhesion molecule-1 precursor [Sus scrofa]
gi|335299964	170.96	39	10	3	25895	PREDICTED: guanine nucleotide-binding protein subunit beta-4 partial [Sus scrofa]
gi|194018718	170.75	29	5	5	13333	40S ribosomal protein S20 [Sus scrofa]
gi|164023818	170.64	21	9	9	45292	neutrophil cytosol factor 1 [Sus scrofa]
gi|311249343	170.62	23	5	5	34537	PREDICTED: coatomer subunit epsilon isoform 1 [Sus scrofa]
gi|545859635	170.38	16	10	10	141572	PREDICTED: clustered mitochondria protein homolog isoform X1 [Sus scrofa]
gi|545859638	170.38	16	10	10	141501	PREDICTED: clustered mitochondria protein homolog isoform X2 [Sus scrofa]
gi|343790920	170.27	23	8	8	54749	fumarate hydratase [Sus scrofa]
gi|545809077	170.22	21	7	7	34210	PREDICTED: deoxyribonuclease-2-alpha isoform X3 [Sus scrofa]
gi|47523470	170.22	18	7	7	40183	deoxyribonuclease-2-alpha precursor [Sus scrofa]
gi|545809075	170.22	18	7	7	40215	PREDICTED: deoxyribonuclease-2-alpha isoform X2 [Sus scrofa]
gi|545809073	170.22	18	7	7	40243	PREDICTED: deoxyribonuclease-2-alpha isoform X1 [Sus scrofa]
gi|545801048	170.1	34	7	7	24503	PREDICTED: synaptosomal-associated protein 23kDa isoform X1 [Sus scrofa]
gi|545801051	170.1	36	7	7	23258	PREDICTED: synaptosomal-associated protein 23kDa isoform X2 [Sus scrofa]
gi|347800629	170.1	36	7	7	23258	synaptosomal-associated protein 23kDa [Sus scrofa]
gi|545891936	169.97	10	5	5	110677	PREDICTED: methionine--tRNA ligase cytoplasmic-like [Sus scrofa]
gi|545804634	169.97	6	13	13	288932	PREDICTED: spectrin alpha chain non-erythrocytic 1 isoform X2 [Sus scrofa]
gi|545804636	169.97	6	13	13	288377	PREDICTED: spectrin alpha chain non-erythrocytic 1 isoform X3 [Sus scrofa]
gi|545804638	169.97	6	13	13	287414	PREDICTED: spectrin alpha chain non-erythrocytic 1 isoform X1 [Sus scrofa]
gi|545804640	169.97	6	13	13	287175	PREDICTED: spectrin alpha chain non-erythrocytic 1 isoform X4 [Sus scrofa]
gi|545804644	169.97	6	13	13	286421	PREDICTED: spectrin alpha chain non-erythrocytic 1 isoform X6 [Sus scrofa]
gi|545804646	169.97	6	13	13	285866	PREDICTED: spectrin alpha chain non-erythrocytic 1 isoform X7 [Sus scrofa]
gi|545804642	169.97	6	13	13	286688	PREDICTED: spectrin alpha chain non-erythrocytic 1 isoform X5 [Sus scrofa]
gi|545804648	169.97	6	13	13	284178	PREDICTED: spectrin alpha chain non-erythrocytic 1 isoform X8 [Sus scrofa]
gi|545804650	169.97	6	13	13	283623	PREDICTED: spectrin alpha chain non-erythrocytic 1 isoform X9 [Sus scrofa]
gi|350590733	169.76	4	5	5	261725	PREDICTED: pre-mRNA-processing-splicing factor 8 partial [Sus scrofa]
gi|545878109	169.29	34	9	9	44156	PREDICTED: serine/threonine-protein kinase 10-like [Sus scrofa]
gi|345090969	169.1	39	12	12	41555	septin 2 [Sus scrofa]
gi|545823819	168.95	18	6	3	40546	PREDICTED: guanine nucleotide-binding protein G(k) subunit alpha isoform X1 [Sus scrofa]
gi|178056392	168.95	18	6	3	40546	guanine nucleotide-binding protein G(k) subunit alpha [Sus scrofa]
gi|545807336	168.91	21	11	11	66671	PREDICTED: protein FAM111A isoform X2 [Sus scrofa]
gi|545807333	168.91	20	11	11	68857	PREDICTED: protein FAM111A isoform X1 [Sus scrofa]
gi|47523668	168.78	19	6	6	17650	microsomal glutathione S-transferase 1 [Sus scrofa]
gi|335303022	168.73	22	7	7	51416	PREDICTED: LOW QUALITY PROTEIN: WAS/WASL-interacting protein family member 1 [Sus scrofa]
gi|347582660	168.65	41	10	10	20360	mesencephalic astrocyte-derived neurotrophic factor precursor [Sus scrofa]
gi|350581579	168.49	9	5	5	77961	PREDICTED: integrin alpha-M partial [Sus scrofa]
gi|47523790	168.32	27	7	7	35594	serine/threonine-protein phosphatase 2A catalytic subunit alpha isoform [Sus scrofa]
gi|311250234	168.32	19	8	8	49031	PREDICTED: eukaryotic peptide chain release factor subunit 1 isoform X1 [Sus scrofa]
gi|545812435	168.32	21	8	8	45463	PREDICTED: eukaryotic peptide chain release factor subunit 1 isoform X2 [Sus scrofa]
gi|335298275	168.11	27	6	6	33248	PREDICTED: glyoxalase domain-containing protein 4 [Sus scrofa]
gi|346421437	167.97	24	9	8	44869	dnaJ homolog subfamily A member 1 [Sus scrofa]
gi|346421431	167.91	17	6	6	38095	dehydrogenase/reductase SDR family member 7 [Sus scrofa]
gi|156071434	167.72	24	7	7	39724	monocyte differentiation antigen CD14 precursor [Sus scrofa]
gi|212549659	167.7	56	11	11	16445	40S ribosomal protein S16 [Sus scrofa]
gi|335289673	167.7	56	11	11	16445	PREDICTED: 40S ribosomal protein S16-like isoform 1 [Sus scrofa]
gi|545889981	167.65	48	8	3	14603	PREDICTED: galectin-1-like [Sus scrofa]
gi|565671736	167.64	70	13	1	15404	histone H3.1 [Sus scrofa]
gi|545832667	167.54	46	14	14	24201	PREDICTED: LOW QUALITY PROTEIN: 40S ribosomal protein S9 partial [Sus scrofa]
gi|55741701	167.48	30	8	8	37671	protein quaking [Sus scrofa]
gi|311259613	167.29	23	5	5	22876	PREDICTED: 40S ribosomal protein S5 isoform 1 [Sus scrofa]
gi|298104138	167.27	25	8	8	44033	ATPase H+ transporting lysosomal 42kDa V1 subunit C1 [Sus scrofa]
gi|545831186	167.03	11	7	1	80352	PREDICTED: rho guanine nucleotide exchange factor 1-like isoform X4 [Sus scrofa]
gi|545831180	167.03	11	7	1	80978	PREDICTED: rho guanine nucleotide exchange factor 1-like isoform X2 [Sus scrofa]
gi|545831183	167.03	11	7	1	80891	PREDICTED: rho guanine nucleotide exchange factor 1-like isoform X3 [Sus scrofa]
gi|545824824	166.87	14	5	5	63833	PREDICTED: eukaryotic translation initiation factor 3 subunit D isoform X1 [Sus scrofa]
gi|347800648	166.87	14	5	5	63980	eukaryotic translation initiation factor 3 subunit D [Sus scrofa]
gi|545824279	166.74	19	6	6	47254	PREDICTED: kynurenine--oxoglutarate transaminase 3 isoform X4 [Sus scrofa]
gi|311254836	166.74	17	6	6	50648	PREDICTED: kynurenine--oxoglutarate transaminase 3 isoformX2 [Sus scrofa]
gi|545824276	166.74	17	6	6	50648	PREDICTED: kynurenine--oxoglutarate transaminase 3 isoform X3 [Sus scrofa]
gi|311254838	166.74	17	6	6	50648	PREDICTED: kynurenine--oxoglutarate transaminase 3 isoformX1 [Sus scrofa]
gi|545830269	166.67	66	7	7	10156	PREDICTED: cytochrome c oxidase subunit 6B1 isoform X1 [Sus scrofa]
gi|545830272	166.67	66	7	7	10156	PREDICTED: cytochrome c oxidase subunit 6B1 isoform X2 [Sus scrofa]
gi|297747354	166.59	16	6	6	50572	c-src tyrosine kinase [Sus scrofa]
gi|350593430	166.52	16	5	5	56172	PREDICTED: glutathione reductase mitochondrial isoform 1 [Sus scrofa]
gi|350593434	166.52	18	5	5	50499	PREDICTED: glutathione reductase mitochondrial isoform 3 [Sus scrofa]
gi|545822648	166.19	13	11	11	110757	PREDICTED: rho guanine nucleotide exchange factor 2 isoform X6 [Sus scrofa]
gi|545822650	166.19	13	11	11	109862	PREDICTED: rho guanine nucleotide exchange factor 2 isoform X7 [Sus scrofa]
gi|545822656	166.19	13	11	11	108473	PREDICTED: rho guanine nucleotide exchange factor 2 isoform X10 [Sus scrofa]
gi|545822654	166.19	13	11	11	108473	PREDICTED: rho guanine nucleotide exchange factor 2 isoform X9 [Sus scrofa]
gi|190360625	166.19	13	11	11	108483	rho guanine nucleotide exchange factor 2 [Sus scrofa]
gi|545822652	166.19	13	11	11	108473	PREDICTED: rho guanine nucleotide exchange factor 2 isoform X8 [Sus scrofa]
gi|545822642	166.19	13	11	11	111582	PREDICTED: rho guanine nucleotide exchange factor 2 isoform X3 [Sus scrofa]
gi|545822644	166.19	13	11	11	111675	PREDICTED: rho guanine nucleotide exchange factor 2 isoform X4 [Sus scrofa]
gi|545822646	166.19	13	11	11	111547	PREDICTED: rho guanine nucleotide exchange factor 2 isoform X5 [Sus scrofa]
gi|545822640	166.19	12	11	11	115140	PREDICTED: rho guanine nucleotide exchange factor 2 isoform X2 [Sus scrofa]
gi|545822638	166.19	11	11	11	132492	PREDICTED: rho guanine nucleotide exchange factor 2 isoform X1 [Sus scrofa]
gi|47522898	166.16	30	11	11	46358	medium-chain specific acyl-CoA dehydrogenase mitochondrial precursor [Sus scrofa]
gi|311269387	165.95	4	7	7	254596	PREDICTED: LOW QUALITY PROTEIN: dnaJ homolog subfamily C member 13 [Sus scrofa]
gi|545808820	165.92	28	10	10	56195	PREDICTED: adaptor-related protein complex 1 mu 1 subunit isoform X1 [Sus scrofa]
gi|545886558	165.92	4	6	6	227383	PREDICTED: LOW QUALITY PROTEIN: dedicator of cytokinesis protein 11 [Sus scrofa]
gi|47522636	165.82	27	7	7	46475	aspartate aminotransferase cytoplasmic [Sus scrofa]
gi|47522800	165.74	45	4	4	14759	60S ribosomal protein L22 [Sus scrofa]
gi|345091002	165.69	31	10	10	38308	nuclear distribution gene C homolog [Sus scrofa]
gi|545859588	165.66	9	7	7	118102	PREDICTED: unconventional myosin-Ic [Sus scrofa]
gi|335281697	165.53	11	6	6	74871	PREDICTED: metastasis-associated protein MTA2 isoform 1 [Sus scrofa]
gi|545831915	165.07	36	5	5	22172	PREDICTED: 17-beta-hydroxysteroid dehydrogenase 14 [Sus scrofa]
gi|194033860	164.75	19	6	6	43156	PREDICTED: UV excision repair protein RAD23 homolog B [Sus scrofa]
gi|335305651	164.63	28	6	4	23522	PREDICTED: ras-related protein Ral-A [Sus scrofa]
gi|55926217	164.57	38	6	6	13783	cytochrome c oxidase subunit 5B mitochondrial precursor [Sus scrofa]
gi|311245701	164.47	21	5	5	31238	PREDICTED: S-methyl-5'-thioadenosine phosphorylase [Sus scrofa]
gi|167908791	164.47	21	10	10	83991	LIM domain and actin-binding protein 1 [Sus scrofa]
gi|311272309	164.34	30	8	1	33026	PREDICTED: ADP/ATP translocase 1 isoform 2 [Sus scrofa]
gi|346986315	164.25	22	5	5	33311	alpha-soluble NSF attachment protein [Sus scrofa]
gi|350539097	164.2	55	4	4	17621	ubiquitin/ISG15-conjugating enzyme E2 L6 [Sus scrofa]
gi|84619524	164.13	17	10	10	74479	long-chain-fatty-acid--CoA ligase 4 [Sus scrofa]
gi|545886306	164.13	17	10	10	74479	PREDICTED: long-chain-fatty-acid--CoA ligase 4 isoform X4 [Sus scrofa]
gi|545886303	164.13	17	10	10	74479	PREDICTED: long-chain-fatty-acid--CoA ligase 4 isoform X3 [Sus scrofa]
gi|545886301	164.13	16	10	10	79260	PREDICTED: long-chain-fatty-acid--CoA ligase 4 isoform X2 [Sus scrofa]
gi|545886298	164.13	16	10	10	79260	PREDICTED: long-chain-fatty-acid--CoA ligase 4 isoform X1 [Sus scrofa]
gi|545886309	164.13	16	10	10	79277	PREDICTED: long-chain-fatty-acid--CoA ligase 4 isoform X5 [Sus scrofa]
gi|172072661	163.69	18	6	6	55238	tRNA-splicing ligase RtcB homolog [Sus scrofa]
gi|545814288	163.51	18	5	5	44396	PREDICTED: leukosialin [Sus scrofa]
gi|47522828	163.47	13	9	9	86122	transferrin receptor protein 1 [Sus scrofa]
gi|346644766	163.44	17	7	7	46607	sorting nexin 6 [Sus scrofa]
gi|545823303	163.42	70	13	1	15388	PREDICTED: histone H3.2-like isoform X2 [Sus scrofa]
gi|347582608	163.42	70	13	1	15388	histone H3.2 [Sus scrofa]
gi|335287027	163.42	70	13	1	15388	PREDICTED: histone H3.2-like [Sus scrofa]
gi|545823301	163.42	70	13	1	15388	PREDICTED: histone H3.2-like isoform X1 [Sus scrofa]
gi|114326183	163.32	43	7	4	20486	ADP-ribosylation factor 4 [Sus scrofa]
gi|229892818	163.02	40	9	9	12072	prothymosin alpha [Sus scrofa]
gi|545824617	162.85	17	9	8	81595	PREDICTED: SUN domain-containing protein 2 isoform X2 [Sus scrofa]
gi|545824619	162.85	17	9	8	81466	PREDICTED: SUN domain-containing protein 2 isoform X3 [Sus scrofa]
gi|545824615	162.85	16	9	8	84774	PREDICTED: SUN domain-containing protein 2 isoform X1 [Sus scrofa]
gi|311247993	162.75	21	3	3	27179	PREDICTED: methylthioribulose-1-phosphate dehydratase [Sus scrofa]
gi|545884673	162.22	36	5	5	17035	PREDICTED: RNA binding motif (RNP1 RRM) protein 3 isoform X1 [Sus scrofa]
gi|343432668	162.22	36	5	5	17035	RNA binding motif (RNP1 RRM) protein 3 [Sus scrofa]
gi|545884679	162.22	36	5	5	16879	PREDICTED: RNA binding motif (RNP1 RRM) protein 3 isoform X3 [Sus scrofa]
gi|545884676	162.22	36	5	5	16879	PREDICTED: RNA binding motif (RNP1 RRM) protein 3 isoform X2 [Sus scrofa]
gi|190360593	162.06	15	7	7	67576	interferon-induced guanylate-binding protein 1 [Sus scrofa]
gi|545824268	162.06	15	7	7	68165	PREDICTED: interferon-induced guanylate-binding protein 1 isoform X1 [Sus scrofa]
gi|545819188	161.95	11	4	4	56261	PREDICTED: UMP-CMP kinase 2 mitochondrial [Sus scrofa]
gi|194033405	161.71	42	7	7	41355	PREDICTED: acetyl-CoA acetyltransferase cytosolic [Sus scrofa]
gi|311248247	161.63	61	6	6	17475	PREDICTED: ATP synthase subunit delta mitochondrial-like isoform 1 [Sus scrofa]
gi|47523704	161.2	15	6	6	60790	double stranded RNA-dependent protein kinase [Sus scrofa]
gi|545826037	160.87	18	5	5	26004	PREDICTED: prostaglandin E synthase 3 isoform X2 [Sus scrofa]
gi|335288032	160.87	25	5	5	18697	PREDICTED: prostaglandin E synthase 3 isoformX1 [Sus scrofa]
gi|545826042	160.87	29	5	5	16476	PREDICTED: prostaglandin E synthase 3 isoform X3 [Sus scrofa]
gi|343488534	160.78	19	6	6	28065	homeobox prox 1 [Sus scrofa]
gi|47522814	160.4	21	7	7	69035	dihydrolipoyllysine-residue acetyltransferase component of pyruvate dehydrogenase complex mitochondrial precursor [Sus scrofa]
gi|545806716	160.35	8	10	10	164302	PREDICTED: EH domain binding protein 1-like 1 [Sus scrofa]
gi|545821746	160.17	23	8	6	50346	PREDICTED: tyrosine-protein kinase Lyn [Sus scrofa]
gi|297307137	159.86	45	6	6	23742	ran-specific GTPase-activating protein [Sus scrofa]
gi|545834207	159.45	30	5	5	29956	PREDICTED: acyl-protein thioesterase 2 isoform X1 [Sus scrofa]
gi|311271606	159.08	23	11	11	54583	PREDICTED: interferon-induced protein with tetratricopeptide repeats 2 isoform X1 [Sus scrofa]
gi|545871170	159.08	22	11	11	55971	PREDICTED: interferon-induced protein with tetratricopeptide repeats 2 isoform X2 [Sus scrofa]
gi|545886507	159.04	23	10	3	48748	PREDICTED: septin-6 isoform X5 [Sus scrofa]
gi|311276873	159.04	23	10	3	48748	PREDICTED: septin-6 isoformX1 [Sus scrofa]
gi|311276869	159.04	23	10	3	49042	PREDICTED: septin-6 isoformX2 [Sus scrofa]
gi|545886499	159.04	23	10	3	49042	PREDICTED: septin-6 isoform X3 [Sus scrofa]
gi|545886502	159.04	22	10	3	49592	PREDICTED: septin-6 isoform X4 [Sus scrofa]
gi|311247256	158.89	48	3	3	10045	PREDICTED: barrier-to-autointegration factor-like isoformX4 [Sus scrofa]
gi|335281493	158.89	48	3	3	10045	PREDICTED: barrier-to-autointegration factor-like isoform X4 [Sus scrofa]
gi|335281489	158.89	48	3	3	10045	PREDICTED: barrier-to-autointegration factor-like isoform X2 [Sus scrofa]
gi|335281491	158.89	48	3	3	10045	PREDICTED: barrier-to-autointegration factor-like isoform X3 [Sus scrofa]
gi|311247250	158.89	48	3	3	10045	PREDICTED: barrier-to-autointegration factor-like isoformX1 [Sus scrofa]
gi|311247254	158.89	48	3	3	10045	PREDICTED: barrier-to-autointegration factor-like isoformX5 [Sus scrofa]
gi|545806246	158.89	48	3	3	10045	PREDICTED: barrier-to-autointegration factor-like isoform X6 [Sus scrofa]
gi|311247252	158.89	48	3	3	10045	PREDICTED: barrier-to-autointegration factor-like isoformX2 [Sus scrofa]
gi|335281487	158.89	48	3	3	10045	PREDICTED: barrier-to-autointegration factor-like isoform X1 [Sus scrofa]
gi|545847676	158.83	15	7	5	60566	PREDICTED: serine/threonine-protein kinase PAK 1 [Sus scrofa]
gi|347543780	158.35	38	7	7	36445	eukaryotic translation initiation factor 3 subunit I [Sus scrofa]
gi|350578554	158.05	6	11	5	265674	PREDICTED: talin-2 [Sus scrofa]
gi|545799721	157.68	23	10	10	66519	PREDICTED: NAD-dependent malic enzyme mitochondrial [Sus scrofa]
gi|311271611	157.65	15	6	6	55889	PREDICTED: interferon-induced protein with tetratricopeptide repeats 5 [Sus scrofa]
gi|545814562	157.41	22	4	1	21970	PREDICTED: cytochrome b-c1 complex subunit 2 mitochondrial-like [Sus scrofa]
gi|545869069	157.24	16	6	2	41246	PREDICTED: 2'-5'-oligoadenylate synthase 1 isoform X2 [Sus scrofa]
gi|545869067	157.24	15	6	2	44087	PREDICTED: 2'-5'-oligoadenylate synthase 1 isoform X1 [Sus scrofa]
gi|311261216	157.04	11	8	8	101094	PREDICTED: c-1-tetrahydrofolate synthase cytoplasmic [Sus scrofa]
gi|545817963	157	21	5	4	25586	PREDICTED: serine/arginine-rich splicing factor 7 isoform X5 [Sus scrofa]
gi|311252787	157	21	5	4	26025	PREDICTED: serine/arginine-rich splicing factor 7 isoformX2 [Sus scrofa]
gi|545817958	157	21	5	4	26168	PREDICTED: serine/arginine-rich splicing factor 7 isoform X4 [Sus scrofa]
gi|545817955	157	20	5	4	26941	PREDICTED: serine/arginine-rich splicing factor 7 isoform X3 [Sus scrofa]
gi|311252785	157	20	5	4	27380	PREDICTED: serine/arginine-rich splicing factor 7 isoformX1 [Sus scrofa]
gi|335294978	157	17	7	7	57250	PREDICTED: coatomer subunit delta isoform 1 [Sus scrofa]
gi|116175283	156.86	25	6	6	25448	serine/arginine-rich splicing factor 2 [Sus scrofa]
gi|373432743	156.82	32	4	4	21390	uncharacterized protein LOC100520839 [Sus scrofa]
gi|545827305	156.82	32	4	4	21390	PREDICTED: uncharacterized protein LOC100520839 isoform X2 [Sus scrofa]
gi|545827303	156.82	32	4	4	21390	PREDICTED: uncharacterized protein LOC100520839 isoform X1 [Sus scrofa]
gi|545852998	156.62	11	5	5	55955	PREDICTED: ubiquilin-1 isoform X2 [Sus scrofa]
gi|545852995	156.62	10	5	5	59253	PREDICTED: ubiquilin-1 isoform X1 [Sus scrofa]
gi|157279733	156.6	14	8	8	71620	tyrosine-protein kinase SYK [Sus scrofa]
gi|311254226	156.19	42	6	3	9461	PREDICTED: 40S ribosomal protein S27 isoform 2 [Sus scrofa]
gi|545840332	155.98	12	8	8	142166	PREDICTED: pro-interleukin-16 isoform X1 [Sus scrofa]
gi|47522966	155.92	16	6	6	54729	kynurenine 3-monooxygenase [Sus scrofa]
gi|47523694	155.88	40	8	8	28068	calpain small subunit 1 [Sus scrofa]
gi|47523496	155.78	43	6	6	16288	epididymal secretory protein E1 precursor [Sus scrofa]
gi|335294265	155.77	10	4	4	62100	PREDICTED: tripeptidyl-peptidase 1 [Sus scrofa]
gi|545806215	155.71	14	8	8	100207	PREDICTED: splicing factor 3B subunit 2 isoform X2 [Sus scrofa]
gi|545806218	155.71	14	8	8	100079	PREDICTED: splicing factor 3B subunit 2 isoform X3 [Sus scrofa]
gi|311247240	155.71	14	8	8	100136	PREDICTED: splicing factor 3B subunit 2 isoform X1 [Sus scrofa]
gi|545804288	155.68	31	4	4	20113	PREDICTED: NADH dehydrogenase [ubiquinone] 1 alpha subcomplex subunit 8 isoform X1 [Sus scrofa]
gi|298104126	155.68	31	4	4	20030	NADH dehydrogenase [ubiquinone] 1 alpha subcomplex subunit 8 [Sus scrofa]
gi|545848409	155.2	17	5	5	45330	PREDICTED: acetyl-CoA acetyltransferase mitochondrial isoform X1 [Sus scrofa]
gi|545810375	155.01	17	6	6	41628	PREDICTED: endophilin-A2 isoform X2 [Sus scrofa]
gi|311248396	155.01	17	6	6	41557	PREDICTED: endophilin-A2 isoform X1 [Sus scrofa]
gi|350578774	154.69	29	9	7	42933	PREDICTED: EH domain-containing protein 4 partial [Sus scrofa]
gi|350578530	154.56	18	8	6	57513	PREDICTED: sorting nexin-1 isoform 1 [Sus scrofa]
gi|545874629	154.55	19	7	7	72443	PREDICTED: cytoplasmic dynein 1 intermediate chain 2 isoform X2 [Sus scrofa]
gi|545874631	154.55	19	7	7	72443	PREDICTED: cytoplasmic dynein 1 intermediate chain 2 isoform X3 [Sus scrofa]
gi|545874627	154.55	19	7	7	72443	PREDICTED: cytoplasmic dynein 1 intermediate chain 2 isoform X1 [Sus scrofa]
gi|545874633	154.55	19	7	7	72443	PREDICTED: cytoplasmic dynein 1 intermediate chain 2 isoform X4 [Sus scrofa]
gi|545874635	154.55	19	7	7	71510	PREDICTED: cytoplasmic dynein 1 intermediate chain 2 isoform X5 [Sus scrofa]
gi|545874637	154.55	19	7	7	71382	PREDICTED: cytoplasmic dynein 1 intermediate chain 2 isoform X6 [Sus scrofa]
gi|545874639	154.55	19	7	7	70698	PREDICTED: cytoplasmic dynein 1 intermediate chain 2 isoform X7 [Sus scrofa]
gi|545874641	154.55	19	7	7	70538	PREDICTED: cytoplasmic dynein 1 intermediate chain 2 isoform X8 [Sus scrofa]
gi|545874643	154.55	19	7	7	70384	PREDICTED: cytoplasmic dynein 1 intermediate chain 2 isoform X9 [Sus scrofa]
gi|545874645	154.55	19	7	7	70224	PREDICTED: cytoplasmic dynein 1 intermediate chain 2 isoform X10 [Sus scrofa]
gi|545874647	154.55	20	7	7	69291	PREDICTED: cytoplasmic dynein 1 intermediate chain 2 isoform X11 [Sus scrofa]
gi|545874651	154.55	20	7	7	68479	PREDICTED: cytoplasmic dynein 1 intermediate chain 2 isoform X13 [Sus scrofa]
gi|545874649	154.55	20	7	7	68479	PREDICTED: cytoplasmic dynein 1 intermediate chain 2 isoform X12 [Sus scrofa]
gi|343488538	154.55	20	7	7	68479	cytoplasmic dynein 1 intermediate chain 2 [Sus scrofa]
gi|545874653	154.55	20	7	7	68351	PREDICTED: cytoplasmic dynein 1 intermediate chain 2 isoform X14 [Sus scrofa]
gi|545874655	154.55	20	7	7	68166	PREDICTED: cytoplasmic dynein 1 intermediate chain 2 isoform X15 [Sus scrofa]
gi|343790936	154.21	18	6	6	48309	KH domain containing RNA binding signal transduction associated 1 [Sus scrofa]
gi|312233367	154.18	21	4	4	26242	cytochrome c oxidase subunit II (mitochondrion) [Sus scrofa taiwanensis]
gi|5835866	154.18	21	4	4	26242	cytochrome c oxidase subunit II (mitochondrion) [Sus scrofa]
gi|317054710	154.18	21	4	4	26242	cytochrome c oxidase subunit II (mitochondrion) [Sus scrofa domesticus]
gi|347300350	153.67	15	4	4	39862	mannose-1-phosphate guanyltransferase beta [Sus scrofa]
gi|545862328	153.67	15	4	4	41757	PREDICTED: mannose-1-phosphate guanyltransferase beta isoform X1 [Sus scrofa]
gi|545839006	153.64	20	5	5	48045	PREDICTED: tapasin isoform X2 [Sus scrofa]
gi|545839003	153.64	18	5	5	53703	PREDICTED: tapasin isoform X1 [Sus scrofa]
gi|335306028	153.62	30	4	4	15104	PREDICTED: 40S ribosomal protein S24-like [Sus scrofa]
gi|335301831	153.62	30	4	4	15325	PREDICTED: 40S ribosomal protein S24 isoform X4 [Sus scrofa]
gi|545870700	153.62	30	4	4	15326	PREDICTED: 40S ribosomal protein S24 isoform X5 [Sus scrofa]
gi|311271423	153.62	30	4	4	15197	PREDICTED: 40S ribosomal protein S24 isoformX2 [Sus scrofa]
gi|545870705	153.62	30	4	4	15197	PREDICTED: 40S ribosomal protein S24 isoform X7 [Sus scrofa]
gi|545870703	153.62	30	4	4	15197	PREDICTED: 40S ribosomal protein S24 isoform X6 [Sus scrofa]
gi|335301824	153.62	30	4	4	15069	PREDICTED: 40S ribosomal protein S24 isoform X3 [Sus scrofa]
gi|311271301	153.62	17	4	4	38156	PREDICTED: vacuolar protein sorting-associated protein 26A isoformX1 [Sus scrofa]
gi|545870387	153.62	16	4	4	41683	PREDICTED: vacuolar protein sorting-associated protein 26A isoform X2 [Sus scrofa]
gi|335294212	153.59	31	6	6	16591	PREDICTED: 60S ribosomal protein L27a isoformX1 [Sus scrofa]
gi|545847061	153.59	22	6	6	23847	PREDICTED: 60S ribosomal protein L27a isoform X2 [Sus scrofa]
gi|350588060	153.59	31	6	6	16605	PREDICTED: 60S ribosomal protein L27a-like [Sus scrofa]
gi|545829633	153.43	43	7	7	18919	PREDICTED: tubulin polymerization-promoting protein family member 3 isoform X3 [Sus scrofa]
gi|311257146	153.43	43	7	7	18919	PREDICTED: tubulin polymerization-promoting protein family member 3 isoformX1 [Sus scrofa]
gi|311257148	153.43	43	7	7	18919	PREDICTED: tubulin polymerization-promoting protein family member 3 isoformX2 [Sus scrofa]
gi|350585798	153.02	12	6	6	71487	PREDICTED: protein THEMIS2 isoform X1 [Sus scrofa]
gi|545834567	153.02	12	6	6	71850	PREDICTED: protein THEMIS2 isoform X2 [Sus scrofa]
gi|335284243	152.97	11	5	5	68632	PREDICTED: LIM domain kinase 1 isoform X1 [Sus scrofa]
gi|545813756	152.97	11	5	5	71387	PREDICTED: LIM domain kinase 1 isoform X2 [Sus scrofa]
gi|165973418	152.96	24	6	1	30144	MHC class II histocompatibility antigen SLA-DRB1 precursor [Sus scrofa]
gi|545806760	152.89	19	6	6	58607	PREDICTED: atlastin-3 [Sus scrofa]
gi|330688410	152.85	42	8	8	19667	actin related protein 2/3 complex subunit 4 [Sus scrofa]
gi|545863871	152.82	13	6	6	65582	PREDICTED: coatomer subunit gamma-1 [Sus scrofa]
gi|311255888	152.69	9	9	9	136375	PREDICTED: cullin-associated NEDD8-dissociated protein 1 [Sus scrofa]
gi|350587769	152.67	13	5	5	67362	PREDICTED: ATP-binding cassette sub-family E member 1 isoform X1 [Sus scrofa]
gi|545845741	152.67	14	5	5	66042	PREDICTED: ATP-binding cassette sub-family E member 1 isoform X2 [Sus scrofa]
gi|545815993	152.66	6	6	5	120430	PREDICTED: U5 small nuclear ribonucleoprotein 200 kDa helicase [Sus scrofa]
gi|311264024	152.62	21	7	7	54373	PREDICTED: probable ATP-dependent RNA helicase DDX6 isoformX1 [Sus scrofa]
gi|545848831	152.62	21	7	7	54373	PREDICTED: probable ATP-dependent RNA helicase DDX6 isoform X4 [Sus scrofa]
gi|545848829	152.62	21	7	7	54373	PREDICTED: probable ATP-dependent RNA helicase DDX6 isoform X3 [Sus scrofa]
gi|545848827	152.62	21	7	7	54373	PREDICTED: probable ATP-dependent RNA helicase DDX6 isoform X2 [Sus scrofa]
gi|545864018	152.6	47	3	2	14919	PREDICTED: protein CDV3 homolog isoform X2 [Sus scrofa]
gi|545864015	152.6	46	3	2	15062	PREDICTED: protein CDV3 homolog isoform X1 [Sus scrofa]
gi|343478210	152.56	26	6	6	31417	syntaxin 12 [Sus scrofa]
gi|343478222	152.54	28	6	6	25182	eukaryotic translation initiation factor 4H isoform 2 [Sus scrofa]
gi|343478220	152.54	26	6	6	27337	eukaryotic translation initiation factor 4H isoform 1 [Sus scrofa]
gi|311262216	152.33	13	7	7	74643	PREDICTED: LOW QUALITY PROTEIN: signal recognition particle subunit SRP72 [Sus scrofa]
gi|545800448	152.12	5	8	8	218612	PREDICTED: unconventional myosin-Va isoform X1 [Sus scrofa]
gi|545797538	152.09	18	8	8	69241	PREDICTED: sorting nexin-9 isoform X2 [Sus scrofa]
gi|335278852	152.09	19	8	8	66314	PREDICTED: sorting nexin-9 isoform X1 [Sus scrofa]
gi|545839088	151.78	46	8	8	18932	PREDICTED: ribosomal protein S10 isoform X1 [Sus scrofa]
gi|346421343	151.78	46	8	8	18932	ribosomal protein S10 [Sus scrofa]
gi|72535192	151.75	42	7	1	24394	ras-related protein Rab-11A [Sus scrofa]
gi|545878039	151.64	13	6	6	87944	PREDICTED: transportin-1 isoform X2 [Sus scrofa]
gi|350594395	151.64	12	6	6	101324	PREDICTED: transportin-1 isoform X1 [Sus scrofa]
gi|545878044	151.64	12	6	6	101324	PREDICTED: transportin-1 isoform X3 [Sus scrofa]
gi|545822931	151.62	11	7	7	117769	PREDICTED: ubiquitin associated protein 2-like isoform X10 [Sus scrofa]
gi|545822951	151.62	12	7	7	107308	PREDICTED: ubiquitin associated protein 2-like isoform X19 [Sus scrofa]
gi|545891332	149.66	14	7	7	88774	PREDICTED: ubiquitin-associated protein 2-like [Sus scrofa]
gi|545822919	149.66	10	7	7	119028	PREDICTED: ubiquitin associated protein 2-like isoform X4 [Sus scrofa]
gi|545822923	149.66	10	7	7	119028	PREDICTED: ubiquitin associated protein 2-like isoform X6 [Sus scrofa]
gi|545822925	149.66	10	7	7	119028	PREDICTED: ubiquitin associated protein 2-like isoform X7 [Sus scrofa]
gi|545822921	149.66	10	7	7	119028	PREDICTED: ubiquitin associated protein 2-like isoform X5 [Sus scrofa]
gi|545822927	149.66	10	7	7	118899	PREDICTED: ubiquitin associated protein 2-like isoform X8 [Sus scrofa]
gi|545822929	149.66	10	7	7	118266	PREDICTED: ubiquitin associated protein 2-like isoform X9 [Sus scrofa]
gi|545822933	149.66	11	7	7	116922	PREDICTED: ubiquitin associated protein 2-like isoform X11 [Sus scrofa]
gi|545822935	149.66	11	7	7	116794	PREDICTED: ubiquitin associated protein 2-like isoform X12 [Sus scrofa]
gi|545822937	149.66	11	7	7	117012	PREDICTED: ubiquitin associated protein 2-like isoform X13 [Sus scrofa]
gi|545822941	149.66	11	7	7	116779	PREDICTED: ubiquitin associated protein 2-like isoformX3 [Sus scrofa]
gi|545822939	149.66	11	7	7	116779	PREDICTED: ubiquitin associated protein 2-like isoform X14 [Sus scrofa]
gi|545822943	149.66	11	7	7	116017	PREDICTED: ubiquitin associated protein 2-like isoform X15 [Sus scrofa]
gi|545822945	149.66	11	7	7	114907	PREDICTED: ubiquitin associated protein 2-like isoform X16 [Sus scrofa]
gi|545822947	149.66	11	7	7	114674	PREDICTED: ubiquitin associated protein 2-like isoform X17 [Sus scrofa]
gi|545822949	149.66	11	7	7	112530	PREDICTED: ubiquitin associated protein 2-like isoform X18 [Sus scrofa]
gi|545822953	149.66	12	7	7	104069	PREDICTED: ubiquitin associated protein 2-like isoform X20 [Sus scrofa]
gi|335309772	151.53	27	3	3	19068	PREDICTED: acyl-coenzyme A thioesterase 2 mitochondrial-like partial [Sus scrofa]
gi|545838792	151.45	18	5	1	28903	PREDICTED: MHC class II histocompatibility antigen SLA-DRB1 isoform X1 [Sus scrofa]
gi|343887442	150.66	22	9	9	32413	heterogeneous nuclear ribonucleoprotein C (C1/C2) isoform 2 [Sus scrofa]
gi|343887440	150.66	20	9	9	34321	heterogeneous nuclear ribonucleoprotein C (C1/C2) isoform 1 [Sus scrofa]
gi|347922051	150.52	17	8	8	48464	acid phosphatase 2 lysosomal precursor [Sus scrofa]
gi|335289112	150.45	21	9	9	67848	PREDICTED: lysine--tRNA ligase isoform 1 [Sus scrofa]
gi|335289114	150.45	20	9	9	71431	PREDICTED: lysine--tRNA ligase isoform 2 [Sus scrofa]
gi|545884207	150.43	11	5	1	46952	PREDICTED: histone-binding protein RBBP7 isoform X4 [Sus scrofa]
gi|311275995	150.43	11	5	1	47834	PREDICTED: histone-binding protein RBBP7 isoformX1 [Sus scrofa]
gi|545884204	150.43	10	5	1	51516	PREDICTED: histone-binding protein RBBP7 isoform X3 [Sus scrofa]
gi|335305740	150.43	10	5	1	52398	PREDICTED: histone-binding protein RBBP7 isoform X2 [Sus scrofa]
gi|227430316	150.21	33	3	3	16199	cytochrome b5 type B [Sus scrofa]
gi|308081427	150.2	15	4	4	45284	hydroxysteroid dehydrogenase-like protein 2 [Sus scrofa]
gi|545804036	150.2	17	4	4	40056	PREDICTED: hydroxysteroid dehydrogenase like 2 isoform X2 [Sus scrofa]
gi|311245256	149.58	19	4	4	58349	PREDICTED: LOW QUALITY PROTEIN: protein ERGIC-53 [Sus scrofa]
gi|545889961	149.52	46	6	6	14463	PREDICTED: 60S ribosomal protein L31-like [Sus scrofa]
gi|545816151	149.52	46	6	6	14463	PREDICTED: 60S ribosomal protein L31 [Sus scrofa]
gi|545848769	149.5	41	4	4	10845	PREDICTED: ATP synthase subunit g mitochondrial isoform X1 [Sus scrofa]
gi|346421386	149.5	39	4	4	11331	ATP synthase subunit g mitochondrial [Sus scrofa]
gi|545805534	149.33	11	7	6	92343	PREDICTED: AP-2 complex subunit alpha-2 isoform X1 [Sus scrofa]
gi|545805537	149.33	11	7	6	92214	PREDICTED: AP-2 complex subunit alpha-2 isoform X2 [Sus scrofa]
gi|346227226	149.32	56	10	10	18431	40S ribosomal protein S11 [Sus scrofa]
gi|545797931	149.27	9	7	7	93878	PREDICTED: erythrocyte membrane protein band 4.1-like 2 isoform X3 [Sus scrofa]
gi|545797929	149.27	8	7	7	102757	PREDICTED: erythrocyte membrane protein band 4.1-like 2 isoform X2 [Sus scrofa]
gi|545797927	149.27	7	7	7	116676	PREDICTED: erythrocyte membrane protein band 4.1-like 2 isoform X1 [Sus scrofa]
gi|223950631	149.12	47	3	3	8069	guanine nucleotide-binding protein G(I)/G(S)/G(O) subunit gamma-12 [Sus scrofa]
gi|113205888	149	16	7	7	56921	aldehyde dehydrogenase mitochondrial precursor [Sus scrofa]
gi|194038855	148.72	13	3	3	37963	PREDICTED: GMP reductase 2 isoform X1 [Sus scrofa]
gi|545811613	148.64	8	7	5	111313	PREDICTED: IQ motif containing GTPase activating protein 2 [Sus scrofa]
gi|350595039	148.63	10	2	2	36239	PREDICTED: CCAAT/enhancer-binding protein beta-like [Sus scrofa]
gi|315506983	148.63	10	2	2	36239	CCAAT/enhancer-binding protein beta [Sus scrofa]
gi|545853308	148.51	4	4	4	199125	PREDICTED: supervillin-like isoform X2 [Sus scrofa]
gi|545853305	148.51	3	4	4	243959	PREDICTED: supervillin-like isoform X1 [Sus scrofa]
gi|545888279	148.48	21	6	4	47953	PREDICTED: ruvB-like 1-like partial [Sus scrofa]
gi|347300176	148.47	47	8	8	21880	peroxiredoxin-2 [Sus scrofa]
gi|545878119	148.28	18	5	5	38749	PREDICTED: serine/threonine-protein kinase 10-like partial [Sus scrofa]
gi|545858846	148.05	19	3	3	28436	PREDICTED: E3 ubiquitin/ISG15 ligase TRIM25 [Sus scrofa]
gi|545877341	147.89	36	5	5	23879	PREDICTED: NAD(P) transhydrogenase mitochondrial-like [Sus scrofa]
gi|264681430	147.71	21	4	4	41930	3-ketoacyl-CoA thiolase mitochondrial [Sus scrofa]
gi|194033680	147.57	22	7	7	43997	PREDICTED: endophilin-B2 isoformX1 [Sus scrofa]
gi|545804693	147.57	22	7	7	44384	PREDICTED: endophilin-B2 isoform X7 [Sus scrofa]
gi|545804687	147.57	20	7	7	50202	PREDICTED: endophilin-B2 isoform X4 [Sus scrofa]
gi|47523580	147.44	19	6	6	46654	platelet-activating factor acetylhydrolase IB subunit alpha [Sus scrofa]
gi|545859629	147.44	19	6	6	46670	PREDICTED: platelet-activating factor acetylhydrolase IB subunit alpha isoform X1 [Sus scrofa]
gi|545859632	147.44	19	6	6	46670	PREDICTED: platelet-activating factor acetylhydrolase IB subunit alpha isoform X2 [Sus scrofa]
gi|545881737	147.18	31	11	8	46329	PREDICTED: actin-related protein 3B-like partial [Sus scrofa]
gi|350594202	147.18	13	8	8	77576	PREDICTED: threonine--tRNA ligase cytoplasmic-like [Sus scrofa]
gi|47523754	147.12	31	8	8	29506	proteasome activator complex subunit 3 [Sus scrofa]
gi|545857822	147.12	29	8	8	31388	PREDICTED: proteasome activator complex subunit 3 isoform X2 [Sus scrofa]
gi|545827818	147.1	13	4	3	40267	PREDICTED: twinfilin-1 isoform X2 [Sus scrofa]
gi|545827816	147.1	13	4	3	41030	PREDICTED: twinfilin-1 isoform X1 [Sus scrofa]
gi|335310645	147.05	25	4	4	21017	PREDICTED: N-acetylglucosamine-6-sulfatase-like [Sus scrofa]
gi|311274576	146.96	57	8	2	15214	PREDICTED: small nuclear ribonucleoprotein-associated protein B'-like [Sus scrofa]
gi|545856416	146.86	32	7	7	43602	PREDICTED: E3 ubiquitin-protein ligase RNF213-like [Sus scrofa]
gi|51592147	146.86	12	5	5	80770	prolyl endopeptidase [Sus scrofa]
gi|311247991	146.76	10	4	4	53728	PREDICTED: pyruvate dehydrogenase protein X component-like isoform 1 [Sus scrofa]
gi|545852861	146.57	16	3	3	31502	PREDICTED: cathepsin L1-like isoform X2 [Sus scrofa]
gi|311265493	146.57	14	3	3	37107	PREDICTED: cathepsin L1-like isoform X1 [Sus scrofa]
gi|545866786	146.49	18	6	6	56693	PREDICTED: LOW QUALITY PROTEIN: 1 4-alpha-glucan-branching enzyme [Sus scrofa]
gi|545826391	146.38	15	6	6	41253	PREDICTED: N-acetylglucosamine-6-sulfatase [Sus scrofa]
gi|190360605	145.93	31	8	7	55181	pre-mRNA-processing factor 19 [Sus scrofa]
gi|311252326	145.83	10	6	6	92542	PREDICTED: mannosyl-oligosaccharide glucosidase [Sus scrofa]
gi|545848494	145.81	13	5	3	67316	PREDICTED: serine/threonine-protein phosphatase 2A 65 kDa regulatory subunit A beta isoform isoform X9 [Sus scrofa]
gi|335294863	145.81	13	5	3	66482	PREDICTED: serine/threonine-protein phosphatase 2A 65 kDa regulatory subunit A beta isoform isoformX5 [Sus scrofa]
gi|335294855	145.81	13	5	3	66130	PREDICTED: serine/threonine-protein phosphatase 2A 65 kDa regulatory subunit A beta isoform isoformX1 [Sus scrofa]
gi|545848488	145.81	11	5	3	76607	PREDICTED: serine/threonine-protein phosphatase 2A 65 kDa regulatory subunit A beta isoform isoform X7 [Sus scrofa]
gi|545848486	145.81	11	5	3	76607	PREDICTED: serine/threonine-protein phosphatase 2A 65 kDa regulatory subunit A beta isoform isoform X6 [Sus scrofa]
gi|545848491	145.81	12	5	3	73591	PREDICTED: serine/threonine-protein phosphatase 2A 65 kDa regulatory subunit A beta isoform isoform X8 [Sus scrofa]
gi|335294861	145.81	12	5	3	73464	PREDICTED: serine/threonine-protein phosphatase 2A 65 kDa regulatory subunit A beta isoform isoformX4 [Sus scrofa]
gi|545822420	145.7	8	8	1	114113	PREDICTED: sodium/potassium-transporting ATPase subunit alpha-4 isoform X2 [Sus scrofa]
gi|194035851	145.7	8	8	1	114113	PREDICTED: sodium/potassium-transporting ATPase subunit alpha-4 isoform X1 [Sus scrofa]
gi|545822422	145.7	8	8	1	114113	PREDICTED: sodium/potassium-transporting ATPase subunit alpha-4 isoform X3 [Sus scrofa]
gi|335309283	145.57	41	3	3	13219	PREDICTED: ATP synthase-coupling factor 6 mitochondrial-like isoformX2 [Sus scrofa]
gi|335309281	145.57	44	3	3	12445	PREDICTED: ATP synthase-coupling factor 6 mitochondrial-like isoformX1 [Sus scrofa]
gi|545890987	145.57	44	3	3	12445	PREDICTED: ATP synthase-coupling factor 6 mitochondrial-like isoform X3 [Sus scrofa]
gi|545866941	145.57	44	3	3	12445	PREDICTED: ATP synthase-coupling factor 6 mitochondrial [Sus scrofa]
gi|194038586	145.29	18	4	4	24911	PREDICTED: transmembrane emp24 domain-containing protein 10 [Sus scrofa]
gi|545842922	145.28	11	5	5	82484	PREDICTED: LOW QUALITY PROTEIN: golgin subfamily A member 5 [Sus scrofa]
gi|148237282	145.24	27	6	6	23330	60S ribosomal protein L14 [Sus scrofa]
gi|47523762	145.23	7	6	6	134710	plasma membrane calcium-transporting ATPase 1 [Sus scrofa]
gi|545824805	145.02	28	9	8	38864	PREDICTED: neutrophil cytosol factor 4 isoform X3 [Sus scrofa]
gi|545824807	145.02	28	9	8	38864	PREDICTED: neutrophil cytosol factor 4 isoform X4 [Sus scrofa]
gi|545824803	145.02	27	9	8	38971	PREDICTED: neutrophil cytosol factor 4 isoform X2 [Sus scrofa]
gi|311255153	145.02	27	9	8	39212	PREDICTED: neutrophil cytosol factor 4 isoform X1 [Sus scrofa]
gi|164664460	145	20	4	4	37350	cysteine and histidine-rich domain-containing protein 1 [Sus scrofa]
gi|311277187	144.98	28	4	4	18871	PREDICTED: translocon-associated protein subunit delta isoformX1 [Sus scrofa]
gi|545887405	144.98	28	4	4	18800	PREDICTED: translocon-associated protein subunit delta isoform X2 [Sus scrofa]
gi|178056472	144.9	37	5	3	20504	ras-related protein Rap-2a precursor [Sus scrofa]
gi|311261052	144.84	26	5	3	24236	PREDICTED: ras-related protein Rab-2B isoform 1 [Sus scrofa]
gi|545831150	144.78	9	6	5	94858	PREDICTED: heterogeneous nuclear ribonucleoprotein U-like 1 [Sus scrofa]
gi|194044035	144.78	10	8	8	145830	PREDICTED: splicing factor 3B subunit 1 isoformX1 [Sus scrofa]
gi|545875118	144.78	11	8	8	129645	PREDICTED: splicing factor 3B subunit 1 isoform X2 [Sus scrofa]
gi|311270209	144.78	11	6	6	106718	PREDICTED: MORC family CW-type zinc finger protein 3 [Sus scrofa]
gi|350585766	144.77	70	8	6	15605	PREDICTED: chloride intracellular channel protein 4-like [Sus scrofa]
gi|194018698	144.7	49	6	6	11704	cytochrome c [Sus scrofa]
gi|194033484	144.59	20	7	7	53274	PREDICTED: plasma alpha-L-fucosidase isoform X1 [Sus scrofa]
gi|545869396	144.54	10	4	4	69166	PREDICTED: RNA-binding protein EWS isoform X1 [Sus scrofa]
gi|545869398	144.54	10	4	4	68937	PREDICTED: RNA-binding protein EWS isoform X2 [Sus scrofa]
gi|545869400	144.54	10	4	4	68591	PREDICTED: RNA-binding protein EWS isoform X3 [Sus scrofa]
gi|356461003	144.54	10	4	4	68449	RNA-binding protein EWS [Sus scrofa]
gi|545869402	144.54	10	4	4	68362	PREDICTED: RNA-binding protein EWS isoform X4 [Sus scrofa]
gi|545869404	144.54	11	4	4	62509	PREDICTED: RNA-binding protein EWS isoform X5 [Sus scrofa]
gi|335287187	144.24	17	5	5	28627	PREDICTED: ATP synthase subunit b mitochondrial [Sus scrofa]
gi|545814975	143.73	6	5	5	128999	PREDICTED: ubiquitin carboxyl-terminal hydrolase 7 isoform X1 [Sus scrofa]
gi|545814981	143.73	7	5	5	123115	PREDICTED: ubiquitin carboxyl-terminal hydrolase 7 isoform X3 [Sus scrofa]
gi|545814984	143.73	7	5	5	123115	PREDICTED: ubiquitin carboxyl-terminal hydrolase 7 isoform X4 [Sus scrofa]
gi|545814978	143.73	7	5	5	123115	PREDICTED: ubiquitin carboxyl-terminal hydrolase 7 isoform X2 [Sus scrofa]
gi|208610190	143.73	6	5	5	128519	ubiquitin carboxyl-terminal hydrolase 7 [Sus scrofa]
gi|194036682	143.72	18	5	5	35429	PREDICTED: gamma-glutamyl hydrolase [Sus scrofa]
gi|545811571	143.67	25	5	5	31804	PREDICTED: ras GTPase-activating-like protein IQGAP2-like [Sus scrofa]
gi|343432596	143.49	20	4	2	52452	torsin A interacting protein 2 [Sus scrofa]
gi|545878331	143.43	8	3	3	68279	PREDICTED: LOW QUALITY PROTEIN: clathrin interactor 1 [Sus scrofa]
gi|311258593	143.41	18	3	3	28626	PREDICTED: adaptin ear-binding coat-associated protein 2 isoform X1 [Sus scrofa]
gi|545833819	143.41	17	3	3	31318	PREDICTED: adaptin ear-binding coat-associated protein 2 isoform X2 [Sus scrofa]
gi|311267394	143.09	14	6	6	60967	PREDICTED: 26S proteasome non-ATPase regulatory subunit 3-like [Sus scrofa]
gi|47522626	143.07	60	10	1	15328	histone H3.3 [Sus scrofa]
gi|311266778	143.07	60	10	1	15328	PREDICTED: histone H3.3 [Sus scrofa]
gi|350592477	143	21	5	5	20496	PREDICTED: vacuolar protein sorting-associated protein 29 isoform 1 [Sus scrofa]
gi|350592479	143	20	5	5	20917	PREDICTED: vacuolar protein sorting-associated protein 29 isoform 2 [Sus scrofa]
gi|347300370	142.41	18	7	4	44491	mitogen-activated protein kinase kinase 2 [Sus scrofa]
gi|47523728	142.4	21	3	3	17040	40S ribosomal protein S15 [Sus scrofa]
gi|545835553	142.4	20	8	8	49830	PREDICTED: interferon-induced protein 44-like [Sus scrofa]
gi|545841274	142.28	23	7	7	34717	PREDICTED: dehydrogenase/reductase SDR family member 1 isoform X2 [Sus scrofa]
gi|311260951	142.28	24	7	7	34095	PREDICTED: dehydrogenase/reductase SDR family member 1 isoform X1 [Sus scrofa]
gi|335292602	142.26	7	6	6	123660	PREDICTED: FACT complex subunit SPT16 [Sus scrofa]
gi|335289705	142.22	19	3	3	22213	PREDICTED: flavin reductase (NADPH) [Sus scrofa]
gi|545811311	142.18	30	8	8	40419	PREDICTED: vesicular integral-membrane protein VIP36 [Sus scrofa]
gi|194039547	142.05	27	4	4	25877	PREDICTED: LDLR chaperone MESD [Sus scrofa]
gi|545895086	141.96	44	3	3	13138	PREDICTED: THO complex subunit 4-like partial [Sus scrofa]
gi|256838109	141.66	18	7	7	39990	phosphate carrier protein mitochondrial [Sus scrofa]
gi|165973426	141.5	33	9	9	28382	MHC class II DR-alpha precursor [Sus scrofa]
gi|545848315	141.2	20	7	7	43024	PREDICTED: caspase-4 isoform X2 [Sus scrofa]
gi|545848318	141.2	20	7	7	43024	PREDICTED: caspase-4 isoform X3 [Sus scrofa]
gi|350588476	141.2	20	7	7	43024	PREDICTED: caspase-4 isoform X1 [Sus scrofa]
gi|545848321	141.2	20	7	7	43024	PREDICTED: caspase-4 isoform X4 [Sus scrofa]
gi|545853970	141.07	10	5	5	63545	PREDICTED: LOW QUALITY PROTEIN: 6-phosphofructo-2-kinase/fructose-2 6-bisphosphatase 3-like [Sus scrofa]
gi|545831468	141.04	9	6	6	75281	PREDICTED: LOW QUALITY PROTEIN: cleft lip and palate transmembrane protein 1 [Sus scrofa]
gi|545870379	140.99	8	6	6	87194	PREDICTED: nucleolar RNA helicase 2 [Sus scrofa]
gi|311262781	140.95	36	3	3	13650	PREDICTED: ragulator complex protein LAMTOR3 isoform 1 [Sus scrofa]
gi|350585335	140.88	20	4	4	28397	PREDICTED: neutral amino acid transporter B(0) isoform 2 [Sus scrofa]
gi|47522942	140.84	28	7	6	24133	high mobility group protein B2 [Sus scrofa]
gi|350579011	140.72	23	6	4	28591	PREDICTED: acidic leucine-rich nuclear phosphoprotein 32 family member A isoform X1 [Sus scrofa]
gi|347658980	140.7	36	5	5	12254	ribosomal protein L36 [Sus scrofa]
gi|335307623	140.51	27	5	2	23721	PREDICTED: ras-related protein Rab-5B isoform X1 [Sus scrofa]
gi|178056558	140.51	27	5	2	23747	ras-related protein Rab-5A [Sus scrofa]
gi|545838327	140.47	12	5	5	47355	PREDICTED: flotillin-1 isoform X1 [Sus scrofa]
gi|190360675	140.47	12	5	5	47355	flotillin-1 [Sus scrofa]
gi|47523002	140.42	4	4	1	177860	dual oxidase 1 precursor [Sus scrofa]
gi|47523722	140.34	20	5	5	34161	hydroxyacyl-coenzyme A dehydrogenase mitochondrial precursor [Sus scrofa]
gi|350584170	140.21	14	6	6	53549	PREDICTED: serine hydroxymethyltransferase mitochondrial-like isoform X1 [Sus scrofa]
gi|545826135	140.21	14	6	6	53549	PREDICTED: serine hydroxymethyltransferase mitochondrial-like isoform X3 [Sus scrofa]
gi|545826165	140.21	14	6	6	53549	PREDICTED: serine hydroxymethyltransferase mitochondrial-like isoform X4 [Sus scrofa]
gi|311255743	140.21	14	6	6	53549	PREDICTED: serine hydroxymethyltransferase mitochondrial-like isoformX1 [Sus scrofa]
gi|350584162	140.21	14	6	6	56222	PREDICTED: serine hydroxymethyltransferase mitochondrial-like isoformX2 [Sus scrofa]
gi|545826157	140.21	14	6	6	56222	PREDICTED: serine hydroxymethyltransferase mitochondrial-like isoform X2 [Sus scrofa]
gi|350584261	140.02	23	4	4	24132	PREDICTED: ras-related protein Rab-21 [Sus scrofa]
gi|545821788	139.9	31	4	4	19841	PREDICTED: acyl-protein thioesterase 1 isoform X1 [Sus scrofa]
gi|545821791	139.9	33	4	4	18841	PREDICTED: acyl-protein thioesterase 1 isoform X2 [Sus scrofa]
gi|194033478	139.8	16	5	5	33496	PREDICTED: syntaxin-11 [Sus scrofa]
gi|311270046	139.59	31	5	5	17779	PREDICTED: 60S ribosomal protein L24 isoform 1 [Sus scrofa]
gi|545832250	139.42	4	5	2	146539	PREDICTED: myosin-14-like [Sus scrofa]
gi|545810638	139.3	11	8	6	70472	PREDICTED: lamin-B2 [Sus scrofa]
gi|545824632	139	35	4	4	22262	PREDICTED: mitochondrial import receptor subunit TOM22 homolog [Sus scrofa]
gi|335290016	138.95	16	4	4	42434	PREDICTED: protein arginine N-methyltransferase 1 isoformX3 [Sus scrofa]
gi|335290012	138.95	16	4	4	40520	PREDICTED: protein arginine N-methyltransferase 1 isoformX1 [Sus scrofa]
gi|545832104	138.95	17	4	4	39445	PREDICTED: protein arginine N-methyltransferase 1 isoform X5 [Sus scrofa]
gi|311271975	138.88	9	3	3	47260	PREDICTED: short/branched chain specific acyl-CoA dehydrogenase mitochondrial [Sus scrofa]
gi|545840693	138.79	16	5	5	41702	PREDICTED: secretory carrier-associated membrane protein 2 isoform X1 [Sus scrofa]
gi|343488527	138.79	18	5	5	36712	secretory carrier-associated membrane protein 2 [Sus scrofa]
gi|47522662	138.75	29	7	6	21609	membrane-associated progesterone receptor component 1 [Sus scrofa]
gi|148232214	138.37	11	3	3	32695	ribose-5-phosphate isomerase [Sus scrofa]
gi|545808843	138.31	9	6	6	101315	PREDICTED: epidermal growth factor receptor pathway substrate 15-like 1 isoform X2 [Sus scrofa]
gi|335282871	138.31	9	6	6	99616	PREDICTED: epidermal growth factor receptor pathway substrate 15-like 1 isoform X1 [Sus scrofa]
gi|545808850	138.31	10	6	6	90864	PREDICTED: epidermal growth factor receptor pathway substrate 15-like 1 isoform X5 [Sus scrofa]
gi|545808848	138.31	10	6	6	92026	PREDICTED: epidermal growth factor receptor pathway substrate 15-like 1 isoform X4 [Sus scrofa]
gi|545808846	138.31	9	6	6	97239	PREDICTED: epidermal growth factor receptor pathway substrate 15-like 1 isoform X3 [Sus scrofa]
gi|545808852	138.31	10	6	6	89155	PREDICTED: epidermal growth factor receptor pathway substrate 15-like 1 isoform X6 [Sus scrofa]
gi|545808854	138.31	10	6	6	88078	PREDICTED: epidermal growth factor receptor pathway substrate 15-like 1 isoform X7 [Sus scrofa]
gi|545808856	138.31	10	6	6	87456	PREDICTED: epidermal growth factor receptor pathway substrate 15-like 1 isoform X8 [Sus scrofa]
gi|545808858	138.31	11	6	6	85421	PREDICTED: epidermal growth factor receptor pathway substrate 15-like 1 isoform X9 [Sus scrofa]
gi|545808860	138.31	11	6	6	83101	PREDICTED: epidermal growth factor receptor pathway substrate 15-like 1 isoform X10 [Sus scrofa]
gi|545811471	138.27	50	4	1	13479	PREDICTED: basic transcription factor 3 isoform X2 [Sus scrofa]
gi|350529387	138.27	38	4	1	17699	basic transcription factor 3 [Sus scrofa]
gi|329744588	138.24	11	6	6	102007	protein KIAA1967 [Sus scrofa]
gi|545867990	138.24	11	6	6	102007	PREDICTED: protein KIAA1967 isoform X1 [Sus scrofa]
gi|545867993	138.24	11	6	6	101935	PREDICTED: protein KIAA1967 isoform X2 [Sus scrofa]
gi|47523206	138.2	10	4	4	58829	natural resistance-associated macrophage protein 1 [Sus scrofa]
gi|298677090	138.2	36	4	4	15892	superoxide dismutase [Cu-Zn] [Sus scrofa]
gi|545860680	138.11	8	4	4	80845	PREDICTED: transient receptor potential cation channel subfamily V member 2 isoform X4 [Sus scrofa]
gi|545860677	138.11	8	4	4	85255	PREDICTED: transient receptor potential cation channel subfamily V member 2 isoform X3 [Sus scrofa]
gi|545860671	138.11	8	4	4	85255	PREDICTED: transient receptor potential cation channel subfamily V member 2 isoform X1 [Sus scrofa]
gi|545860674	138.11	8	4	4	85255	PREDICTED: transient receptor potential cation channel subfamily V member 2 isoform X2 [Sus scrofa]
gi|545849860	137.98	12	6	6	74527	PREDICTED: calcium-binding mitochondrial carrier protein Aralar2 isoform X2 [Sus scrofa]
gi|335295413	137.98	12	6	6	74399	PREDICTED: calcium-binding mitochondrial carrier protein Aralar2 isoform X1 [Sus scrofa]
gi|545849865	134.71	11	5	5	70716	PREDICTED: calcium-binding mitochondrial carrier protein Aralar2 isoform X3 [Sus scrofa]
gi|545808462	137.97	30	7	4	25368	PREDICTED: ADP-ribosylation factor 1 isoform X2 [Sus scrofa]
gi|545808460	137.97	29	7	4	25832	PREDICTED: ADP-ribosylation factor 1 isoform X1 [Sus scrofa]
gi|545808472	137.97	36	7	4	20697	PREDICTED: ADP-ribosylation factor 1 isoform X7 [Sus scrofa]
gi|545808470	137.97	36	7	4	20697	PREDICTED: ADP-ribosylation factor 1 isoform X6 [Sus scrofa]
gi|238018148	137.97	36	7	4	20697	ADP-ribosylation factor 1 [Sus scrofa]
gi|545808466	137.97	36	7	4	21160	PREDICTED: ADP-ribosylation factor 1 isoform X4 [Sus scrofa]
gi|545808468	137.97	36	7	4	21160	PREDICTED: ADP-ribosylation factor 1 isoform X5 [Sus scrofa]
gi|545808464	137.97	30	7	4	24828	PREDICTED: ADP-ribosylation factor 1 isoform X3 [Sus scrofa]
gi|545881923	137.96	10	5	5	59506	PREDICTED: LOW QUALITY PROTEIN: GTPase IMAP family member 4 partial [Sus scrofa]
gi|346716308	137.96	10	5	5	69562	RNA-binding protein 14 [Sus scrofa]
gi|311266781	137.62	16	5	5	42092	PREDICTED: galactokinase isoform X1 [Sus scrofa]
gi|545856682	137.62	18	5	5	36650	PREDICTED: galactokinase isoform X2 [Sus scrofa]
gi|545858855	137.49	20	7	7	44870	PREDICTED: E3 ubiquitin/ISG15 ligase TRIM25-like partial [Sus scrofa]
gi|545804786	137.33	4	6	6	210655	PREDICTED: nuclear pore complex protein Nup214 isoform X2 [Sus scrofa]
gi|335281115	137.33	4	6	6	210501	PREDICTED: nuclear pore complex protein Nup214 isoform X1 [Sus scrofa]
gi|545804789	137.33	5	6	6	194797	PREDICTED: nuclear pore complex protein Nup214 isoform X3 [Sus scrofa]
gi|545861431	137.11	11	6	4	80407	PREDICTED: leucine-rich repeat flightless-interacting protein 2 [Sus scrofa]
gi|343887452	136.91	34	8	2	24648	small nuclear ribonucleoprotein polypeptide N [Sus scrofa]
gi|298160960	136.8	34	5	5	14174	NHP2 non-histone chromosome protein 2-like 1 [Sus scrofa]
gi|298160958	136.8	34	5	5	14174	NHP2 non-histone chromosome protein 2-like 1 [Sus scrofa]
gi|545871698	136.45	7	5	5	73893	PREDICTED: nucleolar and coiled-body phosphoprotein 1 isoform X4 [Sus scrofa]
gi|545871696	136.45	7	5	5	73907	PREDICTED: nucleolar and coiled-body phosphoprotein 1 isoform X3 [Sus scrofa]
gi|545871694	136.45	7	5	5	74036	PREDICTED: nucleolar and coiled-body phosphoprotein 1 isoform X2 [Sus scrofa]
gi|311271760	132.63	5	4	4	73638	PREDICTED: nucleolar and coiled-body phosphoprotein 1 isoform X1 [Sus scrofa]
gi|166796069	136.32	31	3	3	11775	signal peptidase complex subunit 1 [Sus scrofa]
gi|335290579	136.27	11	5	5	75517	PREDICTED: protein-arginine deiminase type-2 [Sus scrofa]
gi|377542873	136.13	25	4	4	12925	myotrophin [Sus scrofa]
gi|347300198	136.06	10	3	3	50581	WAS protein family homolog 1 [Sus scrofa]
gi|116175261	135.92	16	5	5	39720	serine/arginine-rich splicing factor 6 [Sus scrofa]
gi|346227224	135.51	32	10	10	23581	ribosomal protein L13a isoform 2 [Sus scrofa]
gi|346227222	135.51	31	10	10	23709	ribosomal protein L13a isoform 1 [Sus scrofa]
gi|545874126	135.37	16	5	2	41105	PREDICTED: erlin-2 isoform X1 [Sus scrofa]
gi|545874130	135.37	17	5	2	37818	PREDICTED: erlin-2 isoform X3 [Sus scrofa]
gi|545874128	135.37	17	5	2	37818	PREDICTED: erlin-2 isoform X2 [Sus scrofa]
gi|219521982	135.37	17	5	2	37803	erlin-2 precursor [Sus scrofa]
gi|545865638	135.32	47	7	7	12538	PREDICTED: 60S ribosomal protein L35a isoform X2 [Sus scrofa]
gi|335294628	135.32	47	7	7	12538	PREDICTED: 60S ribosomal protein L35a-like [Sus scrofa]
gi|335300197	135.32	47	7	7	12538	PREDICTED: 60S ribosomal protein L35a isoformX1 [Sus scrofa]
gi|47522790	135.26	15	3	3	33253	leukocyte surface antigen CD47 precursor [Sus scrofa]
gi|545860725	135.04	12	4	4	55299	PREDICTED: fatty aldehyde dehydrogenase isoform X2 [Sus scrofa]
gi|311268489	135.04	12	4	4	53914	PREDICTED: fatty aldehyde dehydrogenase isoform X1 [Sus scrofa]
gi|545847197	134.86	7	12	12	239157	PREDICTED: LOW QUALITY PROTEIN: interferon-induced very large GTPase 1 [Sus scrofa]
gi|335302969	134.57	14	5	5	46998	PREDICTED: Golgi reassembly-stacking protein 2 isoform 1 [Sus scrofa]
gi|545825773	134.22	28	4	4	20665	PREDICTED: protein canopy homolog 2 isoform X1 [Sus scrofa]
gi|297307133	134.22	28	4	4	20665	protein canopy homolog 2 precursor [Sus scrofa]
gi|545825776	134.22	28	4	4	20665	PREDICTED: protein canopy homolog 2 isoform X2 [Sus scrofa]
gi|335281564	134.15	13	5	5	72041	PREDICTED: splicing factor 1 isoformX1 [Sus scrofa]
gi|545806563	134.15	14	5	5	68316	PREDICTED: splicing factor 1 isoform X4 [Sus scrofa]
gi|335281562	134.15	14	5	5	68649	PREDICTED: splicing factor 1 isoformX3 [Sus scrofa]
gi|545806568	134.15	14	5	5	65774	PREDICTED: splicing factor 1 isoform X5 [Sus scrofa]
gi|545806574	134.15	14	5	5	65785	PREDICTED: splicing factor 1 isoform X7 [Sus scrofa]
gi|545806571	134.15	14	5	5	65502	PREDICTED: splicing factor 1 isoform X6 [Sus scrofa]
gi|545806577	134.15	15	5	5	61799	PREDICTED: splicing factor 1 isoform X8 [Sus scrofa]
gi|335281560	134.15	16	5	5	59698	PREDICTED: splicing factor 1 isoformX2 [Sus scrofa]
gi|545892420	133.96	11	4	4	44742	PREDICTED: alpha-N-acetylgalactosaminidase-like isoform X3 [Sus scrofa]
gi|545892416	133.96	11	4	4	46463	PREDICTED: alpha-N-acetylgalactosaminidase-like isoform X2 [Sus scrofa]
gi|350597119	133.96	11	4	4	46463	PREDICTED: alpha-N-acetylgalactosaminidase-like isoform X1 [Sus scrofa]
gi|545824506	133.96	11	4	4	46463	PREDICTED: alpha-N-acetylgalactosaminidase isoform X1 [Sus scrofa]
gi|545824508	133.96	11	4	4	46463	PREDICTED: alpha-N-acetylgalactosaminidase isoform X2 [Sus scrofa]
gi|305855180	133.83	21	4	4	30033	catechol O-methyltransferase [Sus scrofa]
gi|545869962	133.83	21	4	4	30043	PREDICTED: catechol O-methyltransferase isoform X2 [Sus scrofa]
gi|545869960	133.83	21	4	4	30043	PREDICTED: catechol O-methyltransferase isoform X1 [Sus scrofa]
gi|545815969	133.79	4	7	6	297740	PREDICTED: E3 SUMO-protein ligase RanBP2 isoform X2 [Sus scrofa]
gi|350584895	133.79	17	5	5	41006	PREDICTED: protein VAC14 homolog partial [Sus scrofa]
gi|347300241	133.39	15	7	7	54796	phospholipase D3 [Sus scrofa]
gi|345110630	133.32	10	3	3	51173	RuvB-like 2 [Sus scrofa]
gi|545831918	133.32	10	3	3	51074	PREDICTED: RuvB-like 2 isoform X1 [Sus scrofa]
gi|545831921	133.32	11	3	3	46292	PREDICTED: RuvB-like 2 isoform X2 [Sus scrofa]
gi|545831924	133.32	11	3	3	46292	PREDICTED: RuvB-like 2 isoform X3 [Sus scrofa]
gi|545820004	133.27	15	3	3	35718	PREDICTED: protein NDRG1 [Sus scrofa]
gi|545856081	133.03	22	8	7	44951	PREDICTED: paraspeckle component 1 isoform X4 [Sus scrofa]
gi|545856078	133.03	22	8	7	45234	PREDICTED: paraspeckle component 1 isoform X3 [Sus scrofa]
gi|545856075	133.03	20	8	7	47830	PREDICTED: paraspeckle component 1 isoform X2 [Sus scrofa]
gi|545856072	133.03	18	8	7	52898	PREDICTED: paraspeckle component 1 isoform X1 [Sus scrofa]
gi|545804419	132.97	16	4	4	39845	PREDICTED: serine/threonine-protein phosphatase 6 catalytic subunit isoform X1 [Sus scrofa]
gi|346986364	132.97	19	4	4	35144	serine/threonine-protein phosphatase 6 catalytic subunit [Sus scrofa]
gi|114326179	132.93	16	2	2	21541	PRA1 family protein 3 [Sus scrofa]
gi|311249255	132.89	12	5	5	71748	PREDICTED: procollagen galactosyltransferase 1 [Sus scrofa]
gi|545851003	132.78	44	6	6	21269	PREDICTED: calcyclin-binding protein isoform X2 [Sus scrofa]
gi|350589013	132.78	36	6	6	26495	PREDICTED: calcyclin-binding protein isoform X1 [Sus scrofa]
gi|545860202	132.74	11	3	3	33798	PREDICTED: eukaryotic initiation factor 4A-I isoform X1 [Sus scrofa]
gi|619534179	132.74	11	3	3	33782	macrosialin precursor [Sus scrofa]
gi|335308564	128.91	12	3	3	29973	PREDICTED: macrosialin-like [Sus scrofa]
gi|335293848	132.43	8	6	6	101185	PREDICTED: N-alpha-acetyltransferase 15 NatA auxiliary subunit isoformX1 [Sus scrofa]
gi|545845921	132.43	8	6	6	101114	PREDICTED: N-alpha-acetyltransferase 15 NatA auxiliary subunit isoform X2 [Sus scrofa]
gi|115312276	132.39	6	3	3	104552	nuclear factor NF-kappa-B p105 subunit [Sus scrofa]
gi|350539043	132.37	18	6	6	34400	phospholipid scramblase 1 [Sus scrofa]
gi|335295290	132.24	26	4	4	22649	PREDICTED: ras-related protein Rab-7b-like isoform X1 [Sus scrofa]
gi|545849479	132.24	26	4	4	22649	PREDICTED: ras-related protein Rab-7b-like isoform X2 [Sus scrofa]
gi|350579447	132.18	21	4	4	28495	PREDICTED: protein NipSnap homolog 3A [Sus scrofa]
gi|335304282	132.11	27	5	1	16349	PREDICTED: 40S ribosomal protein S19-like [Sus scrofa]
gi|311271907	131.96	25	3	3	21166	PREDICTED: regulator of G-protein signaling 10 isoform 1 [Sus scrofa]
gi|335302305	131.96	27	3	3	19506	PREDICTED: regulator of G-protein signaling 10 isoform 2 [Sus scrofa]
gi|545862373	131.86	14	3	3	27601	PREDICTED: 60S ribosomal protein L29 isoform X1 [Sus scrofa]
gi|545862376	131.86	22	3	3	17498	PREDICTED: 60S ribosomal protein L29 isoform X2 [Sus scrofa]
gi|47522730	131.86	22	3	3	17498	60S ribosomal protein L29 [Sus scrofa]
gi|545822727	131.64	12	4	4	40661	PREDICTED: farnesyl pyrophosphate synthase isoform X2 [Sus scrofa]
gi|545822731	131.64	12	4	4	40661	PREDICTED: farnesyl pyrophosphate synthase isoform X4 [Sus scrofa]
gi|545822729	131.64	12	4	4	40661	PREDICTED: farnesyl pyrophosphate synthase isoform X3 [Sus scrofa]
gi|297591959	131.64	10	4	4	48600	farnesyl pyrophosphate synthase precursor [Sus scrofa]
gi|545822725	131.64	10	4	4	48600	PREDICTED: farnesyl pyrophosphate synthase isoform X1 [Sus scrofa]
gi|350587465	131.62	12	5	5	63975	PREDICTED: RNA-binding protein 47 isoformX1 [Sus scrofa]
gi|545844580	131.62	12	5	5	63904	PREDICTED: RNA-binding protein 47 isoform X3 [Sus scrofa]
gi|350587467	131.62	14	5	5	56836	PREDICTED: RNA-binding protein 47 isoform X2 [Sus scrofa]
gi|335305039	131.6	12	7	7	79456	PREDICTED: sterile alpha and TIR motif-containing protein 1-like [Sus scrofa]
gi|545881966	131.36	20	7	7	61137	PREDICTED: zyxin isoform X2 [Sus scrofa]
gi|335305150	131.36	20	7	7	61137	PREDICTED: zyxin isoform X1 [Sus scrofa]
gi|545894455	131.36	5	6	6	175536	PREDICTED: CAD protein-like partial [Sus scrofa]
gi|545844155	131.3	29	3	3	13914	PREDICTED: cytosol aminopeptidase [Sus scrofa]
gi|545806769	131.28	14	3	3	25309	PREDICTED: reticulon-3 isoform X3 [Sus scrofa]
gi|545812577	131.17	19	7	7	50148	PREDICTED: histidine--tRNA ligase cytoplasmic isoform X5 [Sus scrofa]
gi|545812575	131.17	18	7	7	52712	PREDICTED: histidine--tRNA ligase cytoplasmic isoform X4 [Sus scrofa]
gi|545812573	131.17	17	7	7	54739	PREDICTED: histidine--tRNA ligase cytoplasmic isoform X3 [Sus scrofa]
gi|311250313	131.17	17	7	7	57303	PREDICTED: histidine--tRNA ligase cytoplasmic isoform X1 [Sus scrofa]
gi|545812570	131.17	16	7	7	60130	PREDICTED: histidine--tRNA ligase cytoplasmic isoform X2 [Sus scrofa]
gi|48597082	130.78	46	5	5	7841	40S ribosomal protein S28 [Sus scrofa]
gi|545804254	130.75	10	3	3	47499	PREDICTED: 26S proteasome non-ATPase regulatory subunit 5 [Sus scrofa]
gi|545874461	130.73	6	5	5	111015	PREDICTED: interferon-induced helicase C domain-containing protein 1 isoform X1 [Sus scrofa]
gi|154147577	130.73	5	5	5	115917	interferon-induced helicase C domain-containing protein 1 [Sus scrofa]
gi|343478242	130.43	30	6	2	17258	ribosomal protein L26 [Sus scrofa]
gi|346644866	130.32	24	5	5	26152	coiled-coil-helix-coiled-coil-helix domain-containing protein 3 mitochondrial [Sus scrofa]
gi|545859284	130.21	16	5	5	36120	PREDICTED: galectin-9 isoform X3 [Sus scrofa]
gi|545859282	130.21	14	5	5	40259	PREDICTED: galectin-9 isoform X2 [Sus scrofa]
gi|545859280	130.21	14	5	5	39678	PREDICTED: galectin-9 isoform X1 [Sus scrofa]
gi|47522622	130.21	15	5	5	38900	galectin-9 [Sus scrofa]
gi|116175255	130.05	10	4	2	56512	regulator of differentiation 1 [Sus scrofa]
gi|545804044	130.05	10	4	2	56512	PREDICTED: regulator of differentiation 1 isoform X1 [Sus scrofa]
gi|335294466	130.03	7	8	8	161974	PREDICTED: arf-GAP with Rho-GAP domain ANK repeat and PH domain-containing protein 1 [Sus scrofa]
gi|350594423	129.97	22	8	8	57305	PREDICTED: lymphocyte cytosolic protein 2 [Sus scrofa]
gi|545814512	129.76	22	6	5	36371	PREDICTED: protein kinase C beta type [Sus scrofa]
gi|545847155	129.61	17	7	7	51421	PREDICTED: integrin-linked protein kinase isoform X2 [Sus scrofa]
gi|545847157	129.61	17	7	7	51421	PREDICTED: integrin-linked protein kinase isoform X3 [Sus scrofa]
gi|335294263	129.61	17	7	7	51421	PREDICTED: integrin-linked protein kinase isoform X1 [Sus scrofa]
gi|545874454	129.47	11	3	3	34577	PREDICTED: 26S proteasome non-ATPase regulatory subunit 14 isoform X2 [Sus scrofa]
gi|350593526	129.47	11	3	3	34577	PREDICTED: 26S proteasome non-ATPase regulatory subunit 14 isoform X1 [Sus scrofa]
gi|335285592	129.45	48	3	3	12677	PREDICTED: cytochrome c oxidase subunit 7A-related protein mitochondrial-like isoform X1 [Sus scrofa]
gi|545817865	129.45	39	3	3	15782	PREDICTED: cytochrome c oxidase subunit 7A-related protein mitochondrial-like isoform X2 [Sus scrofa]
gi|545812235	128.97	13	6	2	49827	PREDICTED: septin-8 isoform X2 [Sus scrofa]
gi|545812233	128.97	12	6	2	51191	PREDICTED: septin-8 isoform X1 [Sus scrofa]
gi|343887362	128.94	31	3	3	13527	small nuclear ribonucleoprotein Sm D2 [Sus scrofa]
gi|335289931	128.76	26	5	5	19791	PREDICTED: apoptosis regulator BAX isoformX2 [Sus scrofa]
gi|335289929	128.76	24	5	5	21257	PREDICTED: apoptosis regulator BAX isoformX1 [Sus scrofa]
gi|545831968	128.76	22	5	5	22563	PREDICTED: apoptosis regulator BAX isoform X4 [Sus scrofa]
gi|350592247	128.74	14	5	5	52643	PREDICTED: serine palmitoyltransferase 1 [Sus scrofa]
gi|343432674	128.67	20	4	4	34777	carbohydrate kinase domain-containing protein isoform 2 [Sus scrofa]
gi|343432672	128.67	19	4	4	36394	carbohydrate kinase domain-containing protein isoform 1 [Sus scrofa]
gi|545824809	128.63	11	3	3	47040	PREDICTED: ADP-ribosylation factor-binding protein GGA1-like [Sus scrofa]
gi|51592105	128.39	25	6	5	33074	heme oxygenase 1 [Sus scrofa]
gi|350594261	128.33	5	3	3	80986	PREDICTED: NAD(P) transhydrogenase mitochondrial [Sus scrofa]
gi|47523464	128.14	13	5	5	48863	dolichyl-diphosphooligosaccharide--protein glycosyltransferase 48 kDa subunit precursor [Sus scrofa]
gi|545862794	127.94	10	6	5	77344	PREDICTED: LOW QUALITY PROTEIN: protein kinase C delta type [Sus scrofa]
gi|545811820	127.53	40	5	5	11828	PREDICTED: glutaredoxin-1 isoform X1 [Sus scrofa]
gi|47523548	127.53	40	5	5	11828	glutaredoxin-1 [Sus scrofa]
gi|312284067	127.45	13	5	5	77378	probable ATP-dependent RNA helicase DHX58 [Sus scrofa]
gi|545857927	127.45	13	5	5	77404	PREDICTED: probable ATP-dependent RNA helicase DHX58 isoform X1 [Sus scrofa]
gi|55741713	127.37	10	3	3	46402	N-acylglucosamine 2-epimerase [Sus scrofa]
gi|545801101	127.22	8	5	5	100638	PREDICTED: vam6/Vps39-like protein isoform X2 [Sus scrofa]
gi|311244915	127.22	8	5	5	100668	PREDICTED: vam6/Vps39-like protein isoformX1 [Sus scrofa]
gi|545832060	126.94	8	4	4	97276	PREDICTED: aldehyde dehydrogenase family 16 member A1 isoform X3 [Sus scrofa]
gi|545832063	126.94	8	4	4	96311	PREDICTED: aldehyde dehydrogenase family 16 member A1 isoform X4 [Sus scrofa]
gi|545832069	126.94	8	4	4	90546	PREDICTED: aldehyde dehydrogenase family 16 member A1 isoformX1 [Sus scrofa]
gi|545832066	126.94	8	4	4	90532	PREDICTED: aldehyde dehydrogenase family 16 member A1 isoform X5 [Sus scrofa]
gi|545832072	126.94	9	4	4	85279	PREDICTED: aldehyde dehydrogenase family 16 member A1 isoformX2 [Sus scrofa]
gi|335296519	126.83	25	4	4	22991	PREDICTED: ras-related protein Rab-18-like isoform X1 [Sus scrofa]
gi|545821106	126.58	11	4	4	64240	PREDICTED: copine-3 isoform X1 [Sus scrofa]
gi|545821109	126.58	12	4	4	59644	PREDICTED: copine-3 isoform X2 [Sus scrofa]
gi|346716275	126.31	13	4	4	40498	dnaJ homolog subfamily B member 11 precursor [Sus scrofa]
gi|545865151	126.31	13	4	4	40498	PREDICTED: dnaJ homolog subfamily B member 11 isoform X1 [Sus scrofa]
gi|147899011	126.2	34	3	3	13015	40S ribosomal protein S26 [Sus scrofa]
gi|350585844	126.01	18	5	5	54889	PREDICTED: histone deacetylase 1-like partial [Sus scrofa]
gi|545824977	125.98	35	4	4	14885	PREDICTED: peptidyl-prolyl cis-trans isomerase FKBP11-like [Sus scrofa]
gi|311255241	125.98	23	4	4	22330	PREDICTED: peptidyl-prolyl cis-trans isomerase FKBP11 isoform 1 [Sus scrofa]
gi|545806543	125.9	14	6	6	62233	PREDICTED: EH domain-containing protein 1 isoform X2 [Sus scrofa]
gi|335281552	125.9	15	6	6	60570	PREDICTED: EH domain-containing protein 1 isoform X1 [Sus scrofa]
gi|305855176	125.81	12	5	5	59234	cleavage and polyadenylation specificity factor subunit 6 [Sus scrofa]
gi|545842188	125.76	6	3	3	100186	PREDICTED: RNA binding motif protein 25 isoform X3 [Sus scrofa]
gi|545842182	125.76	6	3	3	102442	PREDICTED: RNA binding motif protein 25 isoform X1 [Sus scrofa]
gi|545842185	125.76	6	3	3	102442	PREDICTED: RNA binding motif protein 25 isoform X2 [Sus scrofa]
gi|335292819	125.71	21	4	4	38330	PREDICTED: activator of 90 kDa heat shock protein ATPase homolog 1-like [Sus scrofa]
gi|194038625	125.71	21	4	4	38330	PREDICTED: activator of 90 kDa heat shock protein ATPase homolog 1 [Sus scrofa]
gi|350593002	125.71	26	4	4	16774	PREDICTED: sideroflexin-3 [Sus scrofa]
gi|545850515	125.57	22	2	2	16156	PREDICTED: tyrosine-protein phosphatase non-receptor type 12-like [Sus scrofa]
gi|350583458	125.42	27	4	4	24757	PREDICTED: vesicle-trafficking protein SEC22b [Sus scrofa]
gi|350596379	125.42	27	4	4	24757	PREDICTED: vesicle-trafficking protein SEC22b-like [Sus scrofa]
gi|157279735	125.4	18	5	5	31586	succinate dehydrogenase [ubiquinone] iron-sulfur subunit mitochondrial precursor [Sus scrofa]
gi|545811468	125.39	33	4	1	22167	PREDICTED: basic transcription factor 3 isoform X1 [Sus scrofa]
gi|545808098	125.35	26	8	8	42516	PREDICTED: eukaryotic translation initiation factor 3 subunit M [Sus scrofa]
gi|350584574	125.34	6	5	5	106700	PREDICTED: WASH complex subunit 7-like [Sus scrofa]
gi|311249585	125.12	18	5	4	27129	PREDICTED: transmembrane emp24 domain-containing protein 9 [Sus scrofa]
gi|297632416	125.07	47	5	5	12259	enhancer of rudimentary homolog [Sus scrofa]
gi|545887526	124.92	12	4	4	58008	PREDICTED: H/ACA ribonucleoprotein complex subunit 4 isoform X1 [Sus scrofa]
gi|217416474	124.92	11	4	4	58194	H/ACA ribonucleoprotein complex subunit 4 [Sus scrofa]
gi|545887529	124.92	12	4	4	56874	PREDICTED: H/ACA ribonucleoprotein complex subunit 4 isoform X2 [Sus scrofa]
gi|545830936	124.73	18	3	2	31280	PREDICTED: U1 small nuclear ribonucleoprotein A isoform X2 [Sus scrofa]
gi|545830933	124.73	18	3	2	31280	PREDICTED: U1 small nuclear ribonucleoprotein A isoform X1 [Sus scrofa]
gi|116175267	124.73	18	3	2	31280	U1 small nuclear ribonucleoprotein A [Sus scrofa]
gi|545830939	124.73	18	3	2	31280	PREDICTED: U1 small nuclear ribonucleoprotein A isoform X3 [Sus scrofa]
gi|350578546	124.72	39	4	1	9477	PREDICTED: 40S ribosomal protein S27-like isoformX1 [Sus scrofa]
gi|545800088	124.72	22	4	1	16099	PREDICTED: 40S ribosomal protein S27-like isoform X2 [Sus scrofa]
gi|545831942	124.56	12	5	5	76486	PREDICTED: glycogen [starch] synthase muscle isoform X1 [Sus scrofa]
gi|306782595	124.56	11	5	5	83731	glycogen [starch] synthase muscle [Sus scrofa]
gi|545816348	124.43	18	4	1	33672	PREDICTED: beta-centractin [Sus scrofa]
gi|350594934	123.93	9	5	5	95477	PREDICTED: DNA topoisomerase 1 [Sus scrofa]
gi|262272069	123.82	11	3	3	51501	phosphatidate cytidylyltransferase 2 [Sus scrofa]
gi|311264070	123.77	7	4	4	100666	PREDICTED: E3 ubiquitin-protein ligase CBL [Sus scrofa]
gi|545853691	123.76	17	4	4	40791	PREDICTED: abl interactor 1-like [Sus scrofa]
gi|335282548	123.35	39	4	3	12629	PREDICTED: NADH dehydrogenase [ubiquinone] 1 alpha subcomplex subunit 7 isoform 1 [Sus scrofa]
gi|545889240	123.13	56	2	2	8215	PREDICTED: ragulator complex protein LAMTOR5-like [Sus scrofa]
gi|545865466	123.1	14	4	4	46400	PREDICTED: D-beta-hydroxybutyrate dehydrogenase mitochondrial [Sus scrofa]
gi|545878347	122.95	6	5	4	138092	PREDICTED: cytoplasmic FMR1-interacting protein 2 [Sus scrofa]
gi|311271661	122.94	44	5	2	5106	PREDICTED: putative thymosin beta-4-like protein 6-like [Sus scrofa]
gi|545892282	122.89	9	5	2	54693	PREDICTED: pyruvate kinase PKLR-like [Sus scrofa]
gi|545871859	122.8	6	6	6	141541	PREDICTED: structural maintenance of chromosomes protein 3 [Sus scrofa]
gi|545808452	122.4	8	6	6	126920	PREDICTED: eukaryotic translation initiation factor 4 gamma 2 [Sus scrofa]
gi|545835136	122.16	19	3	3	25543	PREDICTED: NADH dehydrogenase ubiquinone flavoprotein 2 isoform X1 [Sus scrofa]
gi|545864284	122.16	21	4	4	30058	PREDICTED: sodium/potassium-transporting ATPase subunit beta-3 partial [Sus scrofa]
gi|350595567	121.96	10	5	2	80670	PREDICTED: ribosomal protein S6 kinase alpha-3 isoformX2 [Sus scrofa]
gi|545884284	121.96	9	5	2	81341	PREDICTED: ribosomal protein S6 kinase alpha-3 isoform X3 [Sus scrofa]
gi|311266862	121.91	36	4	4	8218	PREDICTED: 60S ribosomal protein L38 isoformX1 [Sus scrofa]
gi|335297415	121.91	36	4	4	8218	PREDICTED: 60S ribosomal protein L38 isoformX2 [Sus scrofa]
gi|545856859	121.91	36	4	4	8218	PREDICTED: 60S ribosomal protein L38 isoform X3 [Sus scrofa]
gi|350584905	121.9	9	6	6	91397	PREDICTED: AP-1 complex subunit gamma-1 isoformX2 [Sus scrofa]
gi|350584903	121.9	9	6	6	91769	PREDICTED: AP-1 complex subunit gamma-1 isoformX1 [Sus scrofa]
gi|545829364	121.9	9	6	6	91769	PREDICTED: AP-1 complex subunit gamma-1 isoform X3 [Sus scrofa]
gi|392583956	121.88	9	4	4	78549	macrophage-expressed gene 1 protein precursor [Sus scrofa]
gi|545802801	121.85	2	8	8	789533	PREDICTED: nesprin-2 isoform X9 [Sus scrofa]
gi|545802795	121.85	2	8	8	793997	PREDICTED: nesprin-2 isoform X7 [Sus scrofa]
gi|545802780	121.85	2	8	8	796674	PREDICTED: nesprin-2 isoform X2 [Sus scrofa]
gi|545802783	121.85	2	8	8	796674	PREDICTED: nesprin-2 isoform X3 [Sus scrofa]
gi|545802786	121.85	2	8	8	796674	PREDICTED: nesprin-2 isoform X4 [Sus scrofa]
gi|545802777	121.85	2	8	8	796674	PREDICTED: nesprin-2 isoform X1 [Sus scrofa]
gi|545802789	121.85	2	8	8	796587	PREDICTED: nesprin-2 isoform X5 [Sus scrofa]
gi|545802792	121.85	2	8	8	794126	PREDICTED: nesprin-2 isoform X6 [Sus scrofa]
gi|545802798	121.85	2	8	8	790387	PREDICTED: nesprin-2 isoform X8 [Sus scrofa]
gi|345090993	121.8	17	3	1	23668	RAB8A member RAS oncogene family [Sus scrofa]
gi|311258910	121.79	8	3	3	58892	PREDICTED: splicing factor 3A subunit 3 isoform 1 [Sus scrofa]
gi|545886201	121.72	18	4	4	35981	PREDICTED: ribose-phosphate pyrophosphokinase 1 isoform X2 [Sus scrofa]
gi|545886204	121.72	18	4	4	35077	PREDICTED: ribose-phosphate pyrophosphokinase 1 isoform X3 [Sus scrofa]
gi|545886207	121.72	18	4	4	34990	PREDICTED: ribose-phosphate pyrophosphokinase 1 isoform X4 [Sus scrofa]
gi|311276762	121.72	18	4	4	34834	PREDICTED: ribose-phosphate pyrophosphokinase 1 isoform X1 [Sus scrofa]
gi|47523312	121.53	24	3	3	15817	40S ribosomal protein S23 [Sus scrofa]
gi|194036902	121.48	27	4	4	16697	PREDICTED: prefoldin subunit 2 [Sus scrofa]
gi|350591965	121.45	20	4	4	35736	PREDICTED: autophagy-related 3 isoform 2 [Sus scrofa]
gi|47523434	121.33	65	5	4	12323	cAMP-regulated phosphoprotein 19 [Sus scrofa]
gi|545800419	121.33	65	5	4	12323	PREDICTED: cAMP-regulated phosphoprotein 19 isoform X1 [Sus scrofa]
gi|545800422	121.33	65	5	4	12323	PREDICTED: cAMP-regulated phosphoprotein 19 isoform X2 [Sus scrofa]
gi|545817007	121.32	9	3	3	48368	PREDICTED: prenylcysteine oxidase 1 isoform X3 [Sus scrofa]
gi|545817004	121.32	9	3	3	48368	PREDICTED: prenylcysteine oxidase 1 isoform X2 [Sus scrofa]
gi|335285324	121.32	7	3	3	56989	PREDICTED: prenylcysteine oxidase 1 isoform X1 [Sus scrofa]
gi|311251856	121.3	19	3	3	15632	PREDICTED: V-type proton ATPase 16 kDa proteolipid subunit [Sus scrofa]
gi|219522002	121.2	25	7	4	43510	dual specificity mitogen-activated protein kinase kinase 1 [Sus scrofa]
gi|178056852	121.05	9	5	5	91637	ATP-binding cassette sub-family F member 1 [Sus scrofa]
gi|545838236	121.05	9	5	5	95767	PREDICTED: ATP-binding cassette sub-family F member 1 isoform X1 [Sus scrofa]
gi|545838239	121.05	9	5	5	95639	PREDICTED: ATP-binding cassette sub-family F member 1 isoform X2 [Sus scrofa]
gi|545821782	120.87	16	5	5	33835	PREDICTED: transcription elongation factor A protein 1 isoform X1 [Sus scrofa]
gi|343887420	120.87	16	5	5	33748	transcription elongation factor A protein 1 [Sus scrofa]
gi|335310935	120.81	34	6	6	20912	PREDICTED: NADH dehydrogenase [ubiquinone] 1 beta subcomplex subunit 10 [Sus scrofa]
gi|116175277	120.77	30	4	4	26090	ubiquitin carboxyl-terminal hydrolase isozyme L3 [Sus scrofa]
gi|545863863	120.63	43	4	4	8025	PREDICTED: ras-related protein Rab-7a-like [Sus scrofa]
gi|311264034	120.6	24	4	4	13742	PREDICTED: 40S ribosomal protein S25 isoformX1 [Sus scrofa]
gi|311264036	120.6	24	4	4	13742	PREDICTED: 40S ribosomal protein S25 isoformX2 [Sus scrofa]
gi|545848846	120.6	24	4	4	13742	PREDICTED: 40S ribosomal protein S25 isoform X3 [Sus scrofa]
gi|545816016	120.59	9	4	3	74116	PREDICTED: E3 SUMO-protein ligase RanBP2-like [Sus scrofa]
gi|48976129	120.43	41	4	4	15310	cytochrome b5 [Sus scrofa]
gi|311267765	120.41	25	3	3	19274	PREDICTED: peptidyl-tRNA hydrolase 2 mitochondrial isoformX1 [Sus scrofa]
gi|545858998	120.41	25	3	3	19274	PREDICTED: peptidyl-tRNA hydrolase 2 mitochondrial isoform X6 [Sus scrofa]
gi|311267769	120.41	25	3	3	19274	PREDICTED: peptidyl-tRNA hydrolase 2 mitochondrial isoformX4 [Sus scrofa]
gi|545858996	120.41	25	3	3	19274	PREDICTED: peptidyl-tRNA hydrolase 2 mitochondrial isoform X5 [Sus scrofa]
gi|347922148	120.01	21	4	4	24589	charged multivesicular body protein 5 [Sus scrofa]
gi|297515461	120	24	5	5	45760	docking protein 2 [Sus scrofa]
gi|545846359	120	9	4	1	57851	PREDICTED: calcium/calmodulin-dependent protein kinase type II subunit delta isoform X11 [Sus scrofa]
gi|545846350	120	9	4	1	57850	PREDICTED: calcium/calmodulin-dependent protein kinase type II subunit delta isoform X8 [Sus scrofa]
gi|545846365	120	9	4	1	56319	PREDICTED: calcium/calmodulin-dependent protein kinase type II subunit delta isoform X13 [Sus scrofa]
gi|545846362	120	9	4	1	56318	PREDICTED: calcium/calmodulin-dependent protein kinase type II subunit delta isoform X12 [Sus scrofa]
gi|545846338	120	8	4	1	59954	PREDICTED: calcium/calmodulin-dependent protein kinase type II subunit delta isoform X4 [Sus scrofa]
gi|545846335	120	8	4	1	59952	PREDICTED: calcium/calmodulin-dependent protein kinase type II subunit delta isoform X3 [Sus scrofa]
gi|545846368	120	9	4	1	55660	PREDICTED: calcium/calmodulin-dependent protein kinase type II subunit delta isoform X14 [Sus scrofa]
gi|545846344	120	9	4	1	57921	PREDICTED: calcium/calmodulin-dependent protein kinase type II subunit delta isoform X6 [Sus scrofa]
gi|545846374	120	9	4	1	54128	PREDICTED: calcium/calmodulin-dependent protein kinase type II subunit delta isoform X16 [Sus scrofa]
gi|545846371	120	9	4	1	54114	PREDICTED: calcium/calmodulin-dependent protein kinase type II subunit delta isoform X15 [Sus scrofa]
gi|545846347	120	9	4	1	57748	PREDICTED: calcium/calmodulin-dependent protein kinase type II subunit delta isoform X7 [Sus scrofa]
gi|545846353	120	9	4	1	57762	PREDICTED: calcium/calmodulin-dependent protein kinase type II subunit delta isoform X9 [Sus scrofa]
gi|545846356	120	9	4	1	57749	PREDICTED: calcium/calmodulin-dependent protein kinase type II subunit delta isoform X10 [Sus scrofa]
gi|545846329	120	8	4	1	60024	PREDICTED: calcium/calmodulin-dependent protein kinase type II subunit delta isoform X1 [Sus scrofa]
gi|545846332	120	8	4	1	60025	PREDICTED: calcium/calmodulin-dependent protein kinase type II subunit delta isoform X2 [Sus scrofa]
gi|545846341	120	8	4	1	60466	PREDICTED: calcium/calmodulin-dependent protein kinase type II subunit delta isoform X5 [Sus scrofa]
gi|350591324	119.9	35	5	5	12874	PREDICTED: 26S proteasome non-ATPase regulatory subunit 6-like [Sus scrofa]
gi|335278864	119.9	11	4	1	41875	PREDICTED: L-lactate dehydrogenase A-like 6B-like isoform X1 [Sus scrofa]
gi|545813226	119.77	38	3	3	7313	PREDICTED: ATP synthase subunit f mitochondrial-like isoform X2 [Sus scrofa]
gi|148226851	119.77	27	3	3	10341	ATP synthase subunit f mitochondrial [Sus scrofa]
gi|545813224	119.77	23	3	3	11875	PREDICTED: ATP synthase subunit f mitochondrial-like isoform X1 [Sus scrofa]
gi|347349872	119.42	28	7	7	32301	syntenin-1 CG9291-PB [Sus scrofa]
gi|335298389	119.23	27	3	3	17597	PREDICTED: SLP adapter and CSK-interacting membrane protein [Sus scrofa]
gi|311245496	119.12	49	3	3	7850	PREDICTED: guanine nucleotide-binding protein G(I)/G(S)/G(O) subunit gamma-2-like isoformX3 [Sus scrofa]
gi|545802411	112.7	30	2	2	8436	PREDICTED: guanine nucleotide-binding protein G(I)/G(S)/G(O) subunit gamma-2-like isoform X4 [Sus scrofa]
gi|545844986	119.08	14	6	6	65944	PREDICTED: electron transfer flavoprotein-ubiquinone oxidoreductase mitochondrial isoform X2 [Sus scrofa]
gi|311262177	119.08	13	6	6	68636	PREDICTED: electron transfer flavoprotein-ubiquinone oxidoreductase mitochondrial isoform X1 [Sus scrofa]
gi|545863542	119	23	5	5	41047	PREDICTED: cysteine-rich with EGF-like domain protein 1 isoform X3 [Sus scrofa]
gi|194041339	119	21	5	5	45424	PREDICTED: cysteine-rich with EGF-like domain protein 1 isoform X1 [Sus scrofa]
gi|350578544	118.96	17	3	1	23668	PREDICTED: ras-related protein Rab-8B [Sus scrofa]
gi|335281875	118.87	19	6	6	25909	PREDICTED: proteoglycan 3-like isoform X1 [Sus scrofa]
gi|545807492	118.87	19	6	6	25859	PREDICTED: proteoglycan 3-like isoform X2 [Sus scrofa]
gi|545829276	118.71	6	6	6	136422	PREDICTED: Golgi apparatus protein 1 isoform X3 [Sus scrofa]
gi|350584866	118.71	6	6	6	137773	PREDICTED: Golgi apparatus protein 1 isoformX1 [Sus scrofa]
gi|350584868	118.71	6	6	6	139000	PREDICTED: Golgi apparatus protein 1 isoformX2 [Sus scrofa]
gi|545887850	118.61	3	3	3	181736	PREDICTED: RB1-inducible coiled-coil protein 1 [Sus scrofa]
gi|545808454	118.34	5	4	4	94565	PREDICTED: LOW QUALITY PROTEIN: AMP deaminase 3 [Sus scrofa]
gi|148231384	118.27	45	6	4	4823	thymosin beta-10 [Sus scrofa]
gi|311267677	118.2	51	4	3	10350	PREDICTED: dynein light chain 2 cytoplasmic-like isoform X1 [Sus scrofa]
gi|545858898	118.2	51	4	3	10350	PREDICTED: dynein light chain 2 cytoplasmic-like isoform X2 [Sus scrofa]
gi|545837226	118.18	13	3	3	37138	PREDICTED: thioredoxin domain-containing protein 5-like [Sus scrofa]
gi|346421347	118.12	17	4	4	32574	glucosamine-6-phosphate isomerase 1 [Sus scrofa]
gi|347300383	117.91	17	3	3	35156	aminoacyl tRNA synthase complex-interacting multifunctional protein 2 isoform 1 [Sus scrofa]
gi|545874285	117.86	8	4	1	48195	PREDICTED: UDP-glucose:glycoprotein glucosyltransferase 1-like partial [Sus scrofa]
gi|298104082	117.59	34	3	3	10963	dynein light chain roadblock-type 1 [Sus scrofa]
gi|335290398	117.54	8	3	3	65899	PREDICTED: ATPase family AAA domain-containing protein 3-like isoform X1 [Sus scrofa]
gi|545808740	117.51	22	5	5	23472	PREDICTED: 60S ribosomal protein L18a isoform X2 [Sus scrofa]
gi|545808738	117.51	20	5	5	26047	PREDICTED: 60S ribosomal protein L18a isoformX1 [Sus scrofa]
gi|335305469	117.48	12	3	3	37583	PREDICTED: cytosolic 5'-nucleotidase 3A isoformX2 [Sus scrofa]
gi|545883292	117.48	14	3	3	33810	PREDICTED: cytosolic 5'-nucleotidase 3A isoform X5 [Sus scrofa]
gi|545883284	117.48	14	3	3	33810	PREDICTED: cytosolic 5'-nucleotidase 3A isoform X3 [Sus scrofa]
gi|335305467	117.48	14	3	3	33810	PREDICTED: cytosolic 5'-nucleotidase 3A isoformX1 [Sus scrofa]
gi|545883287	117.48	14	3	3	33810	PREDICTED: cytosolic 5'-nucleotidase 3A isoform X4 [Sus scrofa]
gi|545883295	117.48	14	3	3	32839	PREDICTED: cytosolic 5'-nucleotidase 3A isoform X6 [Sus scrofa]
gi|553727064	117.45	16	4	4	33114	enoyl-CoA delta isomerase 1 [Sus scrofa]
gi|545812127	117.44	32	3	3	16052	PREDICTED: alpha-aminoadipic semialdehyde dehydrogenase [Sus scrofa]
gi|545820701	117.42	47	5	5	8602	PREDICTED: cytochrome c oxidase subunit 6C isoform X1 [Sus scrofa]
gi|545820704	117.42	47	5	5	8602	PREDICTED: cytochrome c oxidase subunit 6C isoform X2 [Sus scrofa]
gi|545820707	117.42	47	5	5	8602	PREDICTED: cytochrome c oxidase subunit 6C isoform X3 [Sus scrofa]
gi|148225574	117.42	46	5	5	8800	cytochrome c oxidase subunit 6C [Sus scrofa]
gi|47523126	117.38	20	5	5	34682	ficolin-2 precursor [Sus scrofa]
gi|345090979	117.25	15	3	3	30115	NADH dehydrogenase (ubiquinone) Fe-S protein 3 30kDa (NADH-coenzyme Q reductase) [Sus scrofa]
gi|545880266	117.23	13	4	4	31937	PREDICTED: RNA-binding protein Raly isoform X6 [Sus scrofa]
gi|545880271	117.23	13	4	4	31937	PREDICTED: RNA-binding protein Raly isoform X7 [Sus scrofa]
gi|311274743	117.23	13	4	4	31937	PREDICTED: RNA-binding protein Raly isoformX2 [Sus scrofa]
gi|545880259	117.23	12	4	4	34011	PREDICTED: RNA-binding protein Raly isoform X5 [Sus scrofa]
gi|335304688	117.23	12	4	4	34011	PREDICTED: RNA-binding protein Raly isoform X3 [Sus scrofa]
gi|311274741	117.23	12	4	4	34011	PREDICTED: RNA-binding protein Raly isoformX1 [Sus scrofa]
gi|545880256	117.23	12	4	4	35410	PREDICTED: RNA-binding protein Raly isoform X4 [Sus scrofa]
gi|346421316	117.2	17	4	4	35431	2 4-dienoyl-CoA reductase mitochondrial [Sus scrofa]
gi|350585750	117.11	4	3	3	98638	PREDICTED: serine/arginine repetitive matrix protein 1 isoformX2 [Sus scrofa]
gi|545834264	117.11	4	3	3	102171	PREDICTED: serine/arginine repetitive matrix protein 1 isoform X9 [Sus scrofa]
gi|350585748	117.11	4	3	3	102320	PREDICTED: serine/arginine repetitive matrix protein 1 isoformX1 [Sus scrofa]
gi|545834257	117.11	4	3	3	102356	PREDICTED: serine/arginine repetitive matrix protein 1 isoform X7 [Sus scrofa]
gi|545834251	117.11	4	3	3	103849	PREDICTED: serine/arginine repetitive matrix protein 1 isoform X5 [Sus scrofa]
gi|545834245	117.11	4	3	3	104034	PREDICTED: serine/arginine repetitive matrix protein 1 isoform X3 [Sus scrofa]
gi|545834274	112.68	4	3	3	99373	PREDICTED: serine/arginine repetitive matrix protein 1 isoform X12 [Sus scrofa]
gi|545834261	112.68	4	3	3	102227	PREDICTED: serine/arginine repetitive matrix protein 1 isoform X8 [Sus scrofa]
gi|545834254	112.68	4	3	3	103720	PREDICTED: serine/arginine repetitive matrix protein 1 isoform X6 [Sus scrofa]
gi|545834248	112.68	4	3	3	103905	PREDICTED: serine/arginine repetitive matrix protein 1 isoform X4 [Sus scrofa]
gi|545825797	117.11	33	6	6	19153	PREDICTED: proliferation-associated protein 2G4 [Sus scrofa]
gi|83816981	117.04	21	4	4	23330	proteasome subunit beta type-9 [Sus scrofa]
gi|311260176	117.04	21	4	4	23330	PREDICTED: proteasome subunit beta type-9-like [Sus scrofa]
gi|545850929	116.92	3	4	4	309260	PREDICTED: protein PRRC2C isoform X11 [Sus scrofa]
gi|545850925	116.92	3	4	4	314268	PREDICTED: protein PRRC2C isoform X9 [Sus scrofa]
gi|545850911	116.92	3	4	4	317565	PREDICTED: protein PRRC2C isoform X2 [Sus scrofa]
gi|545850913	116.92	3	4	4	317498	PREDICTED: protein PRRC2C isoform X3 [Sus scrofa]
gi|545850915	116.92	3	4	4	317308	PREDICTED: protein PRRC2C isoform X4 [Sus scrofa]
gi|545850919	116.92	3	4	4	317000	PREDICTED: protein PRRC2C isoform X6 [Sus scrofa]
gi|545850921	116.92	3	4	4	317150	PREDICTED: protein PRRC2C isoform X7 [Sus scrofa]
gi|350588987	116.92	3	4	4	308525	PREDICTED: protein PRRC2C isoform X1 [Sus scrofa]
gi|545850923	116.92	3	4	4	316830	PREDICTED: protein PRRC2C isoform X8 [Sus scrofa]
gi|545850917	116.92	3	4	4	317395	PREDICTED: protein PRRC2C isoform X5 [Sus scrofa]
gi|545850932	116.92	3	4	4	304707	PREDICTED: protein PRRC2C isoform X12 [Sus scrofa]
gi|545850927	116.92	3	4	4	313012	PREDICTED: protein PRRC2C isoform X10 [Sus scrofa]
gi|545871742	116.9	16	6	6	59999	PREDICTED: nuclear factor NF-kappa-B p100 subunit [Sus scrofa]
gi|311259030	116.74	28	2	2	13282	PREDICTED: small nuclear ribonucleoprotein Sm D1-like isoform X1 [Sus scrofa]
gi|545835251	116.74	29	2	2	12393	PREDICTED: small nuclear ribonucleoprotein Sm D1-like isoform X2 [Sus scrofa]
gi|545812861	116.62	6	5	5	136856	PREDICTED: treacle protein-like [Sus scrofa]
gi|335310208	116.62	25	3	3	15096	PREDICTED: NADH dehydrogenase [ubiquinone] 1 beta subcomplex subunit 4 isoform X1 [Sus scrofa]
gi|545892096	116.62	23	3	3	16416	PREDICTED: NADH dehydrogenase [ubiquinone] 1 beta subcomplex subunit 4 isoform X2 [Sus scrofa]
gi|343791007	116.57	12	4	4	54154	dynein cytoplasmic 1 light intermediate chain 2 [Sus scrofa]
gi|47523608	116.4	23	6	6	20745	cytochrome b-245 light chain [Sus scrofa]
gi|304365430	116.38	37	2	1	10366	dynein light chain 1 cytoplasmic [Sus scrofa]
gi|545869135	116.38	37	2	1	10366	PREDICTED: dynein light chain 1 cytoplasmic isoform X1 [Sus scrofa]
gi|545849144	116.11	8	6	6	80625	PREDICTED: STT3 subunit of the oligosaccharyltransferase complex homolog A isoform X1 [Sus scrofa]
gi|345110589	116.11	8	6	6	80577	STT3 subunit of the oligosaccharyltransferase complex homolog A [Sus scrofa]
gi|545849146	116.11	8	6	6	80625	PREDICTED: STT3 subunit of the oligosaccharyltransferase complex homolog A isoform X2 [Sus scrofa]
gi|545866417	116.05	16	2	2	20907	PREDICTED: PEST proteolytic signal-containing nuclear protein [Sus scrofa]
gi|545856802	115.82	8	2	2	31206	PREDICTED: CMRF35-like molecule 1 isoform X5 [Sus scrofa]
gi|545856799	115.82	8	2	2	31293	PREDICTED: CMRF35-like molecule 1 isoform X4 [Sus scrofa]
gi|545856796	115.82	7	2	2	32369	PREDICTED: CMRF35-like molecule 1 isoform X3 [Sus scrofa]
gi|545856793	115.82	7	2	2	32811	PREDICTED: CMRF35-like molecule 1 isoform X2 [Sus scrofa]
gi|545856790	115.82	7	2	2	32898	PREDICTED: CMRF35-like molecule 1 isoform X1 [Sus scrofa]
gi|545841186	115.68	9	3	3	64017	PREDICTED: sec1 family domain-containing protein 1 [Sus scrofa]
gi|311274644	115.53	18	4	4	45144	PREDICTED: casein kinase II subunit alpha isoformX1 [Sus scrofa]
gi|545879976	115.53	18	4	4	45144	PREDICTED: casein kinase II subunit alpha isoform X2 [Sus scrofa]
gi|545893014	115.43	15	3	3	39176	PREDICTED: target of Myb protein 1-like partial [Sus scrofa]
gi|335282248	115.25	15	4	4	33618	PREDICTED: calponin-2 isoform 1 [Sus scrofa]
gi|335282250	115.25	17	4	4	29364	PREDICTED: calponin-2 isoform 2 [Sus scrofa]
gi|335282345	115.06	37	3	3	10530	PREDICTED: mitochondrial import inner membrane translocase subunit Tim13 [Sus scrofa]
gi|545823152	114.85	9	3	3	41106	PREDICTED: 26S proteasome non-ATPase regulatory subunit 4 isoform X1 [Sus scrofa]
gi|113205586	114.85	9	3	3	40764	26S proteasome non-ATPase regulatory subunit 4 [Sus scrofa]
gi|545851315	114.74	4	6	6	274702	PREDICTED: nucleoprotein TPR isoform X1 [Sus scrofa]
gi|218664463	114.73	21	5	5	36259	galectin-8 [Sus scrofa]
gi|545855978	114.62	6	3	3	50550	PREDICTED: lysosome-associated membrane glycoprotein 1 isoform X1 [Sus scrofa]
gi|58332862	114.62	7	3	3	43903	lysosome-associated membrane glycoprotein 1 precursor [Sus scrofa]
gi|347300222	114.42	14	6	6	48043	basic leucine zipper and W2 domain-containing protein 1 [Sus scrofa]
gi|311243666	114.41	10	3	3	28186	PREDICTED: Ribonuclease T2 isoform 1 [Sus scrofa]
gi|359465556	114.2	6	3	3	93785	active breakpoint cluster region-related protein [Sus scrofa]
gi|545822551	114.11	16	4	4	41964	PREDICTED: SLAM family member 9-like isoform X1 [Sus scrofa]
gi|194043162	114.07	21	4	3	31539	PREDICTED: phosphatidylinositol transfer protein beta isoform isoform X1 [Sus scrofa]
gi|545869375	114.07	21	4	3	31665	PREDICTED: phosphatidylinositol transfer protein beta isoform isoform X2 [Sus scrofa]
gi|545831268	114.03	21	3	3	19044	PREDICTED: persulfide dioxygenase ETHE1 mitochondrial isoform X3 [Sus scrofa]
gi|545831265	114.03	17	3	3	23001	PREDICTED: persulfide dioxygenase ETHE1 mitochondrial isoform X2 [Sus scrofa]
gi|545831262	114.03	17	3	3	24135	PREDICTED: persulfide dioxygenase ETHE1 mitochondrial isoform X1 [Sus scrofa]
gi|545871020	113.86	3	4	4	137128	PREDICTED: WASH complex subunit FAM21C-like isoform X3 [Sus scrofa]
gi|311271520	113.86	3	4	4	146539	PREDICTED: WASH complex subunit FAM21C-like isoform X1 [Sus scrofa]
gi|545871018	113.86	3	4	4	144188	PREDICTED: WASH complex subunit FAM21C-like isoform X2 [Sus scrofa]
gi|311260258	113.82	12	6	6	56952	PREDICTED: LEM domain-containing protein 2 isoform X1 [Sus scrofa]
gi|545839064	113.82	12	6	6	57807	PREDICTED: LEM domain-containing protein 2 isoform X3 [Sus scrofa]
gi|545839061	113.82	12	6	6	59943	PREDICTED: LEM domain-containing protein 2 isoform X2 [Sus scrofa]
gi|311251270	113.74	19	4	4	34394	PREDICTED: syntaxin-4 [Sus scrofa]
gi|545825280	113.7	8	5	3	60455	PREDICTED: keratin type II cytoskeletal 5 isoform X3 [Sus scrofa]
gi|545825277	113.7	8	5	3	61915	PREDICTED: keratin type II cytoskeletal 5 isoform X2 [Sus scrofa]
gi|311255405	113.7	8	5	3	63166	PREDICTED: keratin type II cytoskeletal 5 isoform X1 [Sus scrofa]
gi|545871947	113.7	10	5	4	76700	PREDICTED: long-chain-fatty-acid--CoA ligase 5-like isoform X4 [Sus scrofa]
gi|545871868	113.7	10	5	4	76601	PREDICTED: long-chain-fatty-acid--CoA ligase 5 isoform X4 [Sus scrofa]
gi|545871941	113.7	10	5	4	76700	PREDICTED: long-chain-fatty-acid--CoA ligase 5-like isoform X2 [Sus scrofa]
gi|545871944	113.7	10	5	4	76700	PREDICTED: long-chain-fatty-acid--CoA ligase 5-like isoform X3 [Sus scrofa]
gi|545871866	113.7	10	5	4	76601	PREDICTED: long-chain-fatty-acid--CoA ligase 5 isoform X3 [Sus scrofa]
gi|545871864	113.7	10	5	4	76601	PREDICTED: long-chain-fatty-acid--CoA ligase 5 isoform X2 [Sus scrofa]
gi|305855170	113.7	10	5	4	76631	long-chain-fatty-acid--CoA ligase 5 [Sus scrofa]
gi|335302248	113.7	10	5	4	76700	PREDICTED: long-chain-fatty-acid--CoA ligase 5-like isoform X1 [Sus scrofa]
gi|545871862	113.7	9	5	4	79128	PREDICTED: long-chain-fatty-acid--CoA ligase 5 isoform X1 [Sus scrofa]
gi|545852754	113.33	17	5	5	35641	PREDICTED: aminopeptidase B [Sus scrofa]
gi|545894837	113.26	54	4	4	6128	PREDICTED: proteasome subunit beta type-2-like partial [Sus scrofa]
gi|545870547	113.2	7	4	1	62837	PREDICTED: calcium/calmodulin-dependent protein kinase type II subunit gamma isoform X3 [Sus scrofa]
gi|545894997	113.19	32	3	3	9688	PREDICTED: SH3 domain-binding glutamic acid-rich-like protein 3 partial [Sus scrofa]
gi|335293186	113.19	27	5	5	25612	PREDICTED: grpE protein homolog 1 mitochondrial isoform 1 [Sus scrofa]
gi|72535208	113.16	11	5	5	80795	2'-5'-oligoadenylate synthase 2 [Sus scrofa]
gi|47522692	113.16	13	4	4	47957	long-chain specific acyl-CoA dehydrogenase mitochondrial precursor [Sus scrofa]
gi|113205754	113.15	21	6	6	42360	isocitrate dehydrogenase [NAD] subunit beta mitochondrial [Sus scrofa]
gi|545892332	113.04	30	4	3	20002	PREDICTED: UMP-CMP kinase-like partial [Sus scrofa]
gi|350586231	113.04	23	4	3	25981	PREDICTED: UMP-CMP kinase isoform X1 [Sus scrofa]
gi|545859209	112.93	7	6	5	121160	PREDICTED: unconventional myosin-Id [Sus scrofa]
gi|545801970	112.7	13	4	3	42563	PREDICTED: serpin B8 isoform X2 [Sus scrofa]
gi|335280049	112.7	13	4	3	42563	PREDICTED: serpin B8 isoform X1 [Sus scrofa]
gi|545841144	112.63	11	4	4	55705	PREDICTED: signal recognition particle 54 kDa protein isoform X3 [Sus scrofa]
gi|335292471	112.63	11	4	4	55705	PREDICTED: signal recognition particle 54 kDa protein isoformX1 [Sus scrofa]
gi|545841141	112.63	11	4	4	55705	PREDICTED: signal recognition particle 54 kDa protein isoform X2 [Sus scrofa]
gi|47523806	112.45	14	3	3	33667	four and a half LIM domains 1 protein isoform C [Sus scrofa]
gi|545886892	112.45	14	3	3	33493	PREDICTED: four and a half LIM domains 1 protein isoform C isoform X5 [Sus scrofa]
gi|363814526	112.39	3	3	3	165583	macrophage mannose receptor 1 precursor [Sus scrofa]
gi|335297237	112.29	5	3	3	62969	PREDICTED: nuclear protein localization protein 4 homolog [Sus scrofa]
[truncated: 1,560 more rows]

## Sheet: S5 Mock-peptides
Supplementary Table 5.Annotated peptides of the proteins identified in uninfected PAMs
Protein Accession	Peptide	Unique	-10lgP	Mass	ppm	m/z	z	RT	Scan	#Spec	Start	End
gi|148747492	R.SLVGLGGTK.S	Y	20.94	830.486	-1.6	416.25	2	18.63	F18:6987	1	66	74
gi|153792387	R.FITVC(+57.02)DYTNPC(+57.02)TK.S	Y	41.27	1617.72	-0.8	809.865	2	50.56	F17:22533	1	267	279
gi|194035744	R.LENLGIPEEELLR.Q	Y	41.81	1523.82	-7.1	762.912	2	86.1	F17:40163	1	108	120
gi|194036098	R.EAISLVC(+57.02)EAVPGAK.G	Y	47.19	1442.74	-0.5	722.379	2	56.58	F17:25481	1	190	203
gi|194037998	K.ESGDAAQEEEGQPK.A	Y	54.24	1473.62	-1.4	737.817	2	12.02	F18:3356	1	335	348
gi|194039179	K.LDPTGQQTC(+57.02)SAHPAR.F	Y	56.52	1637.76	-0.6	546.926	3	11.86	F17:3207	1	20	34
gi|194041651	K.LLQQLFLK.A	Y	20.31	1001.63	1.1	501.822	2	70.85	F18:32536	1	72	79
gi|194043379	R.VAEEEASTSAAAPGAK.K	Y	56.42	1487.71	-7.6	744.857	2	12.75	F18:3730	1	494	509
gi|194045136	R.AAQQQEDQEEEEEEEDEQALHR.A	Y	59.4	2669.1	-0.7	890.705	3	27.42	F19:11590	1	297	318
gi|194045138	R.AAQQQEDQEEEEEEEDEQALHR.A	Y	59.4	2669.1	-0.7	890.705	3	27.42	F19:11590	1	296	317
gi|197251936	K.TLESSIQGLR.I	Y	35.36	1102.6	-0.2	552.306	2	43.39	F18:19038	1	359	368
gi|212549633	K.APIFTSEQGEK.L	Y	44.29	1205.59	0	603.804	2	17.51	F18:6415	1	359	369
gi|218664471	R.VLITGATGLLGR.A	Y	25.57	1169.71	0.3	585.864	2	65.41	F17:29864	1	31	42
gi|218847756	K.EALEPSGESPIQNK.E	Y	46.65	1497.73	2.8	749.875	2	21.54	F17:8441	1	331	344
gi|223950633	R.ATYDSDATSSAC(+57.02)R.E	Y	57.78	1403.56	-0.2	702.788	2	13.08	F19:4245	1	55	67
gi|254292359	M.E(sub S)TNENANSPAAR.L	Y	23.87	1272.57	-0.3	637.292	2	12.14	F18:3412	1	2	13
gi|297307129	I.LSFSGLR.D	Y	20.03	778.434	0.4	390.224	2	36.1	F19:15739	1	34	40
gi|297591963	K.ALAVGGLGSIIR.V	Y	42.45	1125.69	1.6	563.852	2	70.73	F17:32529	1	134	145
gi|297591981	K.GSDHSASLEPGELAELVR.S	Y	54.77	1865.91	0.3	622.978	3	72.88	F17:33583	1	247	264
gi|297632395	R.KQPPKEPSEVPTPK.R	Y	47.26	1560.85	-0.3	521.291	3	12.42	F17:3516	1	31	44
gi|298231133	K.FVYKEEHPFEK.R	Y	47.98	1451.71	-0.7	484.91	3	29.25	F19:12488	1	3	13
gi|298231137	K.FLVPDHVNMSELIK.I	Y	42.74	1640.86	-0.3	547.96	3	96.49	F17:45349	1	52	65
gi|308237838	R.FDLPTEYR.S	Y	25.55	1039.5	-1.2	520.755	2	51.38	F17:22935	1	538	545
gi|311246904	R.GQPSPEPAAAAPAR.G	Y	48.29	1318.66	-0.6	660.338	2	12.85	F17:3758	1	4	17
gi|311247329	R.GPGLASGQLYSYPAR.R	Y	51.92	1535.77	-0.4	768.894	2	47.07	F17:20842	1	63	77
gi|311248332	R.EMLLDEAQPLFDR.Y	Y	37.49	1575.76	2.4	788.889	2	94.65	F17:44430	1	164	176
gi|311248426	K.LYLAPLTTC(+57.02)GNLPFR.R	Y	38.71	1734.91	4.6	868.468	2	97.27	F17:45746	1	309	323
gi|311248450	K.LYLAPLTTC(+57.02)GNLPFR.R	Y	38.71	1734.91	4.6	868.468	2	97.27	F17:45746	1	309	323
gi|311248940	R.LQAEAQER.L	Y	34.63	943.472	0.1	472.743	2	11.09	F17:2811	1	156	163
gi|311250297	R.SLSSEEEANEGK.S	Y	53.63	1278.56	-0.4	640.286	2	13.1	F19:4254	1	254	265
gi|311253594	R.KTDPAEEDTNVYTEK.H	Y	53.48	1738.79	2.6	870.404	2	14.62	F17:4782	1	121	135
gi|311256027	R.AMSLVSNEGDSEQNEIR.N	Y	36.39	1877.84	-10.3	939.919	2	36.71	F18:15777	1	43	59
gi|311258478	R.LTHYHEGLPTTR(sub K).G	Y	27.17	1423.72	-2.5	475.58	3	19.95	F19:8020	1	702	713
gi|311259534	R.APPGLLSLEAEEK.S	Y	40	1352.72	0	677.367	2	57.46	F17:25911	1	111	123
gi|311260238	R.LAQNPQAQPSRPSTC(+57.02)K.M	Y	50.48	1781.88	0.1	594.969	3	11.45	F17:2994	1	735	750
gi|311261768	R.AESQVAPGGQGSC(+57.02)SPAHSPQR.H	Y	57.57	2106.95	6.1	703.328	3	11.95	F17:3258	1	165	185
gi|311262153	K.IYAYPINMTSETGFR.T	Y	45.37	1761.84	-2.9	881.924	2	79.4	F17:36825	1	206	220
gi|311262695	R.VPFLVLEC(+57.02)PNLK.L	Y	44.13	1427.78	-2.7	714.898	2	88.25	F19:41278	1	7	18
gi|311262725	K.DESTDC(+57.02)C(+57.02)GDNDPIDVC(+57.02)EIGSK.V	Y	32.05	2384.9	-5	1193.45	2	56.57	F19:25629	1	164	184
gi|311263976	R.VEQDDDQDSSSLK.L	Y	57.26	1464.62	-0.5	733.318	2	12.4	F18:3543	1	188	200
gi|311265812	K.SMLEFVETPSYQASK.E	Y	20.49	1715.81	-5.5	858.906	2	96.58	F17:45395	1	349	363
gi|311268867	R.LQGLEQDVLQAIDR.A	Y	28.03	1596.85	-2.6	799.429	2	100.8	F19:47554	1	56	69
gi|311269055	K.VPQQILQGLVDVR.I	Y	47.63	1463.85	-1.4	732.929	2	82.62	F18:38409	1	224	236
gi|311269332	R.STEGPGC(+57.02)SSETSSPGPAK.Q	Y	70.51	1734.74	-0.6	868.375	2	12.65	F19:4008	1	341	358
gi|311269334	R.STEGPGC(+57.02)SSETSSPGPAK.Q	Y	70.51	1734.74	-0.6	868.375	2	12.65	F19:4008	1	304	321
gi|311269691	R.VNILSDMHLR.S	Y	44.71	1196.63	-0.3	399.885	3	64.35	F19:29410	1	181	190
gi|311271038	R.VAEEEASTSAAAPGAK.K	Y	56.42	1487.71	-7.6	744.857	2	12.75	F18:3730	1	473	488
gi|311272882	K.IEGTPLETVQEK.L	Y	51.95	1342.7	-0.4	672.356	2	26.76	F18:10966	1	24	35
gi|311273192	K.MYEDFQDSC(+57.02)R.N	Y	30.78	1349.5	0.2	675.758	2	26.98	F17:11054	1	63	72
gi|311273981	R.AQDIQC(+57.02)GLQSR.H	Y	45.84	1274.6	0.8	638.31	2	15.92	F17:5496	1	40	50
gi|311274122	R.EAPAGEEEEAPAK.Y	Y	63.22	1326.59	0.3	664.304	2	12.5	F19:3935	1	608	620
gi|311274266	K.IYAPQGLLLTDPIER.G	Y	43.02	1697.94	6.5	849.98	2	90.99	F18:42598	1	104	118
gi|311275542	K.MASGAANVVGPK.I	Y	44.81	1100.56	1.2	551.29	2	13.68	F18:4290	1	73	84
gi|311276358	K.AAAEAAAEAK.A	Y	42.07	901.45	-0.6	451.732	2	10.4	F17:2487	1	483	492
gi|323363282	MIEVVC(+57.02)NDR.L	Y	40.74	1134.52	1.8	568.266	2	20.64	F17:8005	1	1	9
gi|325652134	K.DVPDSQQHPAPDK.S	Y	51.69	1432.66	1.4	717.337	2	11.26	F17:2890	1	334	346
gi|335282431	K.LYLAPLTTC(+57.02)GNLPFR.R	Y	38.71	1734.91	4.6	868.468	2	97.27	F17:45746	1	68	82
gi|335282439	K.LYLAPLTTC(+57.02)GNLPFR.R	Y	38.71	1734.91	4.6	868.468	2	97.27	F17:45746	1	68	82
gi|335284678	K.VMIPVPAGVEDGQTVR.M	Y	46.87	1666.87	1.9	834.444	2	60.53	F18:27367	1	304	319
gi|335284680	K.VMIPVPAGVEDGQTVR.M	Y	46.87	1666.87	1.9	834.444	2	60.53	F18:27367	1	304	319
gi|335285169	R.NKTEDLEATSEHFK.T	Y	43.16	1647.77	-1.1	824.893	2	21.24	F18:8270	1	46	59
gi|335285934	K.FVYKEEHPFEK.R	Y	47.98	1451.71	-0.7	484.91	3	29.25	F19:12488	1	3	13
gi|335286795	R.EAISLVC(+57.02)EAVPGAK.G	Y	47.19	1442.74	-0.5	722.379	2	56.58	F17:25481	1	80	93
gi|335287765	R.SSPMVQVDEK.G	Y	32.83	1118.53	-1.4	560.27	2	15.32	F18:5244	1	178	187
gi|335290248	R.VLSQPTPSSAGEAELAADQQER.E	Y	54.42	2283.1	1.2	1142.56	2	41.83	F19:18502	1	97	118
gi|335290688	K.NVNC(+57.02)STDESFQR.C	Y	54.88	1455.6	0.8	728.81	2	15.08	F18:5105	1	160	171
gi|335290816	K.SGQVYSFGC(+57.02)NDEGALGR.D	Y	56.19	1815.78	1.9	908.901	2	50.16	F17:22340	1	107	123
gi|335290862	K.VVLPSYEEAVSLPYK.I	Y	33.52	1692.9	4.3	847.46	2	83.43	F17:38844	1	236	250
gi|335290880	R.SANPAMQLDR.F	Y	43.51	1101.52	0.6	551.769	2	17.98	F18:6666	1	238	247
gi|335292522	R.ATAGAYIASQTVK.K	Y	40.11	1279.68	2	640.847	2	21.76	F17:8552	1	91	103
gi|335292799	K.EVYSWGC(+57.02)GEYGR.L	Y	36.45	1461.6	0.6	731.807	2	46.62	F18:20591	1	500	511
gi|335294944	R.VEQDDDQDSSSLK.L	Y	57.26	1464.62	-0.5	733.318	2	12.4	F18:3543	1	188	200
gi|335299962	R.VNILSDMHLR.S	Y	44.71	1196.63	-0.3	399.885	3	64.35	F19:29410	1	181	190
gi|335301931	K.ETQNMAWSKPR.N	Y	24.48	1346.64	5.5	674.331	2	14.96	F19:5355	1	102	112
gi|335304260	R.VNEFGESYEESPPR.K	Y	42.28	1638.72	1.9	820.367	2	33.68	F19:14600	1	120	133
gi|335305903	R.KLIDEMVGK.G	Y	25.75	1031.57	2.5	516.793	2	27.28	F19:11528	1	252	260
gi|335306066	K.AAAEAAAEAK.A	Y	42.07	901.45	-0.6	451.732	2	10.4	F17:2487	1	483	492
gi|335307950	K.VTNQLIDFQWK.L	Y	48.78	1390.72	-0.5	696.369	2	83.34	F17:38797	1	15	25
gi|335308588	R.GPPNPNVEYIPFDEMK.E	Y	48.26	1845.86	1	923.938	2	78.45	F17:36352	1	65	80
gi|339895836	R.IEIPIHVVPHVAVGK.V	Y	50.69	1606.96	-0.3	402.746	4	70.89	F18:32554	1	187	201
gi|343098453	R.ASMQQQQQLASAR.N	Y	62.43	1445.7	-1	723.859	2	13.92	F18:4430	1	39	51
gi|343432591	R.IFQEIAQELYSK.R	Y	35.42	1467.76	-2.8	734.886	2	86.3	F17:40264	1	200	211
gi|343478240	K.TGTSC(+57.02)ALDC(+57.02)GAGIGR.I	Y	24.5	1494.66	-6.5	748.33	2	23.87	F19:9913	1	60	74
gi|343478269	R.VSTALSC(+57.02)LLGLPLR.V	Y	44.52	1498.85	0.8	750.435	2	105.88	F17:50045	1	22	35
gi|343790888	K.EDEIPETISFEMLDAAK.N	Y	41.98	1936.9	3.2	969.459	2	101.74	F19:48031	1	81	97
gi|343887409	K.ESPSDDPSTAESQTTK.K	Y	58.79	1678.72	1.4	840.367	2	12.65	F18:3671	1	39	54
gi|345091038	R.AQYEDIAQ(sub L)K.S	Y	22.81	1064.51	0.5	533.264	2	14.69	F19:5195	1	316	324
gi|345441780	R.EDDSSQPPDAC(+57.02)R.I	Y	42.7	1375.53	-0.7	688.772	2	11.97	F18:3331	1	160	171
gi|346644816	R.EPYMDEIFHLPQAQR.Y	Y	36.12	1872.88	-3.2	625.3	3	93.65	F17:43923	1	37	51
gi|346644834	R.TPSEPGGQAEATGK.D	Y	63.34	1328.62	1	665.318	2	12.18	F18:3433	1	254	267
gi|346716226	K.LLQDIK.D	Y	21.19	728.443	-0.2	365.229	2	16.21	F17:5653	1	283	288
gi|346716230	R.ENVEAAQSYR.R	Y	46.6	1165.54	-1.8	583.774	2	13.76	F18:4335	1	14	23
gi|346716269	R.TNLTTGIPSSK.V	Y	40.38	1117.6	0.9	559.807	2	18.05	F17:6660	1	6	16
gi|346716302	K.FSLIDLAGNER.G	Y	25.34	1233.64	-0.4	617.825	2	82.69	F18:38442	1	434	444
gi|346986477	R.AGTEDEEEEEEGRR.E	Y	42.27	1634.67	0.5	545.896	3	11.48	F17:3009	1	16	29
gi|347300325	R.VVPQSVAHFYSATK.Y	Y	51.57	1532.8	-2.5	767.405	2	35.64	F18:15219	1	152	165
gi|349732197	K.MGQLEGWQVFAEPK.V	Y	40.64	1618.78	2.6	810.4	2	89.87	F17:42039	1	127	140
gi|350536419	K.VLLEELTDPTMR.N	Y	30.8	1415.73	-0.6	708.873	2	79.7	F17:36974	1	186	197
gi|350579866	K.FADQDDIGNVSFDR.V	Y	45.26	1597.7	-3.6	799.855	2	58.86	F18:26558	1	435	448
gi|350579978	R.ALQLEEELSQLR.Q	Y	36.12	1427.76	-2.7	714.886	2	87.75	F18:40974	1	936	947
gi|350580612	R.LDQDINATK.A	Y	40.29	1016.51	1.6	509.265	2	12.9	F18:3809	1	158	166
gi|350580632	K.EFRPEDQPWLLR.I	Y	25.58	1584.8	-0.5	529.275	3	84.64	F17:39435	1	90	101
gi|350580979	R.YATPEQNNDPQQSK.V	Y	58.83	1618.72	-0.1	810.368	2	12.61	F18:3655	1	745	758
gi|350581646	K.SMGLAPFDLSPR.E	Y	50.97	1289.64	0	645.829	2	79.5	F17:36872	1	317	328
gi|350582290	R.CHAH(sub P)LAQAQALVTSELEK.F	Y	43.29	1947.98	0.7	975	2	100.89	F17:47560	1	70	87
gi|350582501	K.SMLQATAEANNLAAVAGAR.E	Y	42.15	1857.94	4	929.979	2	75.42	F17:34851	1	373	391
gi|350582505	K.SMLQATAEANNLAAVAGAR.E	Y	42.15	1857.94	4	929.979	2	75.42	F17:34851	1	373	391
gi|350582614	K.SPPLLESPDASR.D	Y	54.02	1267.64	-1.8	634.827	2	26.41	F19:11098	1	420	431
gi|350582616	K.SPPLLESPDASR.D	Y	54.02	1267.64	-1.8	634.827	2	26.41	F19:11098	1	395	406
gi|350583248	R.IYDEIPQSK.V	Y	46.08	1091.55	1.3	546.783	2	20.76	F18:8041	1	289	297
gi|350583344	K.ITKPDGTVEER.R	Y	41.53	1243.64	3.2	415.555	3	11.84	F17:3200	1	213	223
gi|350585594	R.AAFVLPEFAR.K	Y	40.43	1119.61	2.5	560.812	2	80.18	F17:37214	1	286	295
gi|350587011	R.GDTSQAADDSTSTTGSR.K	Y	49.46	1655.69	-0.9	828.85	2	10.94	F17:2738	1	286	302
gi|350587133	K.AQGPDNSDQSEIC(+57.02)K.L	Y	48.14	1547.65	-3.5	774.831	2	12.86	F18:3790	1	200	213
gi|350587435	R.CQ(sub T)N(sub T)EAEQDVEEEKVEK.I	Y	22.74	1905.83	-4	953.917	2	42.38	F17:18528	1	134	149
gi|350587493	R.TP(sub G)GSTPSSGTASPR.G	Y	39.05	1301.62	-0.1	651.818	2	12.01	F18:3349	1	52	65
[truncated: 29,738 more rows]

## Sheet: S6 HN07-1 infected-peptides
	Supplementary Table 6. Annotated peptides of the proteins identified in HP-PRRSV HN07-1-infected PAMs
[truncated: 26,948 more rows]

[truncated: 5 more sheets: S7heatmap, S8 up biological process, S9 down biological process , S10 up KEGG, S11 down KEGG]
